# Supplementary material for: Comparative analysis of NF-Y transcription factors in four orchids with expression insights from Gastrodia elata
Source: PeerJ. 2026 Mar 20;14:e21105. doi: 10.7717/peerj.21105 (PMC13105188; doi:10.7717/peerj.21105)
Supplement: Supplemental Information 2 [file peerj-14-21105-s002.xlsx]

## Sheet: Sheet1
Table S2. Characteristics of the NF-Y proteins from orchids.
ID	Rename	AA(aa)	MW(kDa)	PI	II	AI	GRAVY
PGU004484	PguNFY1	160	18.02	4.67	50.02	74.38	-0.556
PGU012378	PguNFY2	234	26.74	5.68	55.03	68.42	-0.588
PGU012379	PguNFY3	235	26.86	5.47	55.47	69.36	-0.582
PGU013891	PguNFY4	199	21.64	8.49	61.58	65.73	-0.782
PGU006042	PguNFY5	121	13.82	7.76	53.97	70.17	-0.742
PGU004430	PguNFY6	153	16.86	10.07	35.82	65.82	-0.858
PGU003466	PguNFY7	122	13.66	4.91	53.88	90.41	-0.267
PGU019750	PguNFY8	162	18.3	5.5	56.27	77.28	-0.519
PGU021002	PguNFY9	240	25.87	7.73	58.49	61.88	-0.589
PGU015207	PguNFY10	380	42.21	9.69	55.76	53.66	-0.727
PGU015202	PguNFY11	203	22.94	7.16	55.34	78.42	-0.373
PGU006701	PguNFY12	160	17.77	9.97	34.01	67.75	-0.876
PGU009696	PguNFY13	157	17.28	10.05	39.5	70.96	-0.76
PGU009698	PguNFY14	145	16.15	10.05	33.25	70.07	-0.814
PGU019873	PguNFY15	157	17.39	10.12	40.88	65.99	-0.903
PGU013506	PguNFY16	219	23.13	6.49	49.49	45.98	-0.671
PGU008210	PguNFY17	157	17.26	10.02	31.03	64.78	-0.868
PGU006458	PguNFY18	179	19.61	5.95	56.74	59.44	-0.753
PGU000382	PguNFY19	132	14.11	9.72	46.57	77.58	-0.223
PGU015965	PguNFY20	290	32.71	9.34	62.78	60	-0.785
PGU013846	PguNFY21	257	28.49	5.53	64.56	75.95	-0.367
PGU010824	PguNFY22	96	10.55	10.65	81.37	69.27	-0.822
PGU014847	PguNFY23	331	36.69	7.72	59.07	58.73	-0.742
PGU022177	PguNFY24	149	17.02	9.76	50.39	72.08	-0.836
PZI001168	PziNFY1	253	28.29	5.67	54.84	68.66	-0.53
PZI002463	PziNFY2	235	26.9	5.77	57.44	65.23	-0.635
PZI003236	PziNFY3	199	21.74	8.82	63.04	66.23	-0.782
PZI004051	PziNFY4	121	13.85	8.91	56.1	70.17	-0.756
PZI004091	PziNFY5	153	16.89	9.97	32.56	66.47	-0.862
PZI004101	PziNFY6	154	17.02	10	31.93	66.04	-0.888
PZI006938	PziNFY7	364	41.07	8.73	59.85	74.84	-0.29
PZI008153	PziNFY8	132	14.06	9.61	42.98	76.14	-0.224
PZI009076	PziNFY9	332	36.35	9.36	42.54	54.73	-0.674
PZI009086	PziNFY10	332	36.39	9.36	41.71	53.55	-0.686
PZI009119	PziNFY11	278	30	6	53.28	59.75	-0.631
PZI012749	PziNFY12	171	19.53	5.32	52.2	80.58	-0.504
PZI013141	PziNFY13	147	15.85	8.79	48.72	83.06	-0.295
PZI013371	PziNFY14	158	17.45	10.07	40.87	72.97	-0.746
PZI013373	PziNFY15	155	17.31	10.15	10.15	66.84	-0.919
PZI015449	PziNFY16	331	36.61	8.16	58.91	58.16	-0.761
PZI016571	PziNFY17	210	22.25	6.38	49.51	56.81	-0.627
PZI016607	PziNFY18	210	22.25	6.38	49.51	56.81	-0.627
PZI017678	PziNFY19	160	17.8	9.95	36.23	67.12	-0.918
PZI018445	PziNFY20	220	24.41	9.75	57.35	73.68	-0.539
PZI018494	PziNFY21	155	16.73	6.74	52.21	61.74	-0.725
PZI018997	PziNFY22	157	17.26	10.02	31.03	64.78	-0.868
PZI019295	PziNFY23	162	18.44	10.19	26.82	89.07	-0.536
PZI019767	PziNFY24	290	32.64	8.89	64.05	59	-0.797
PZI020880	PziNFY25	177	20	5.12	60.42	65.2	-0.936
PZI021296	PziNFY26	221	23.2	6.44	45.57	46.02	-0.701
PZI021597	PziNFY27	157	17.28	10	34.17	66.62	-0.864
PZI022188	PziNFY28	168	19.48	5.6	59.32	75.54	-0.59
Gel005967	GelNFY1	97	11.03	4.94	58.03	86.6	-0.281
Gel014681	GelNFY2	165	18.23	5.1	54.76	65.21	-0.764
Gel009553	GelNFY3	152	16.81	8.76	45.63	77.83	-0.553
Gel011714	GelNFY4	239	26.44	7.59	60.37	100.46	0.055
Gel014412	GelNFY5	415	46.14	9.73	46.66	80.7	-0.346
Gel014413	GelNFY6	154	17.07	10	29.97	69.81	-0.845
Gel014416	GelNFY7	162	17.81	10.02	30.32	67.04	-0.838
Gel019188	GelNFY8	181	19.64	6.59	44.78	65.8	-0.581
Gel005020	GelNFY9	178	19.78	6.16	37.91	69.1	-0.534
Gel005312	GelNFY10	182	20.52	4.6	42.38	78.79	-0.351
Gel000927	GelNFY11	427	46.67	9.36	61.28	66.04	-0.62
Gel012110	GelNFY12	285	31.41	9.91	38.57	66.21	-0.85
Gel003665	GelNFY13	177	19.24	6.15	58.19	60.17	-0.684
Gel014176	GelNFY14	152	16.88	10.02	39.75	66.91	-0.853
Gel011802	GelNFY15	221	24.77	5.61	71.3	80.5	-0.376
Gel017829	GelNFY16	263	28.27	8.64	50.7	59.81	-0.621
Gel012785	GelNFY17	375	41.06	9.35	43.06	76.27	-0.349
Gel005607	GelNFY18	281	31.7	10.04	39.4	90.68	-0.131
Gel015312	GelNFY19	220	24.39	6.11	33.92	70.55	-0.598
cds.evm.model.scaffold_170.49	GmeNFY1	274	30.02	9.82	66.04	65.91	-0.653
cds.evm.model.scaffold_26.185	GmeNFY2	191	21.38	5.22	35.43	73.51	-0.549
cds.evm.model.scaffold_116.60	GmeNFY3	218	24.61	5.62	68.92	84.72	-0.356
cds.evm.model.scaffold_54.121	GmeNFY4	160	17.92	10.72	54.69	86.06	-0.633
cds.evm.model.scaffold_188.47	GmeNFY5	159	17.7	9.95	40.67	63.9	-0.939
cds.evm.model.scaffold_188.48	GmeNFY6	202	22.61	10.04	44.7	72.48	-0.582
cds.evm.model.scaffold_188.49	GmeNFY7	202	22.61	10.04	44.7	72.48	-0.582
cds.evm.model.scaffold_67.28	GmeNFY8	120	13.46	5.87	56.66	78.92	-0.5
cds.evm.model.scaffold_3.369	GmeNFY9	234	26.38	6.06	62.44	70.13	-0.474
cds.evm.model.scaffold_69.68	GmeNFY10	152	16.87	10.05	39.48	70.13	-0.799
cds.evm.model.scaffold_81.152.5	GmeNFY11	195	22.01	6.62	66.48	68.05	-0.583
cds.evm.model.scaffold_81.173	GmeNFY12	162	17.81	10.05	25.63	70.62	-0.753
cds.evm.model.scaffold_81.177	GmeNFY13	187	20.85	10.07	35.17	77.81	-0.597
cds.evm.model.scaffold_146.40	GmeNFY14	200	22.1	6.35	45.33	54.65	-0.716
cds.evm.model.scaffold_27.134	GmeNFY15	167	19.32	5.77	60.22	74.85	-0.592
cds.evm.model.scaffold_169.26	GmeNFY16	181	19.79	6.52	40.75	61.49	-0.607
cds.evm.model.scaffold_122.292	GmeNFY17	345	38.19	9.2	58.33	67.88	-0.673
cds.evm.model.scaffold_1397.50	GmeNFY18	465	51.07	9.63	36.02	89.63	-0.267
cds.evm.model.scaffold_34.104	GmeNFY19	126	13.79	9.64	54.17	86.67	-0.219
cds.evm.model.scaffold_25.147	GmeNFY20	269	29.35	9.11	63.11	52.27	-0.752
