# Supplementary material for: Comparative analysis of NF-Y transcription factors in four orchids with expression insights from Gastrodia elata
Source: PeerJ. 2026 Mar 20;14:e21105. doi: 10.7717/peerj.21105 (PMC13105188; doi:10.7717/peerj.21105)
Supplement: Supplemental Information 3 [file peerj-14-21105-s003.xlsx]

## Sheet: Sheet1
Table S3. Cis-elements of NF-Ys
ID	Name	Location	Length	Function
Gel005607	3-AF1 binding site	1952	10	light responsive element
Gel012785	3-AF1 binding site	316	10	light responsive element
Gel014681	3-AF1 binding site	986	10	light responsive element
PGU008210	3-AF1 binding site	1903	10	light responsive element
PGU015202	3-AF1 binding site	717	10	light responsive element
PGU015202	3-AF1 binding site	725	10	light responsive element
PZI018997	3-AF1 binding site	1903	10	light responsive element
PZI019767	3-AF1 binding site	1584	10	light responsive element
evm.model.scaffold_81.173	3-AF1 binding site	416	10	light responsive element
Gel003665	A-box	1286	6	cis-acting regulatory element
Gel003665	A-box	1714	6	cis-acting regulatory element
Gel014416	A-box	1796	6	cis-acting regulatory element
PGU004484	A-box	815	6	cis-acting regulatory element
PGU004484	A-box	1333	6	cis-acting regulatory element
PGU006042	A-box	1678	6	cis-acting regulatory element
PGU006458	A-box	1731	6	cis-acting regulatory element
PGU006701	A-box	1823	6	cis-acting regulatory element
PGU008210	A-box	1304	6	cis-acting regulatory element
PGU008210	A-box	1622	6	cis-acting regulatory element
PGU009696	A-box	1822	6	cis-acting regulatory element
PGU013846	A-box	641	6	cis-acting regulatory element
PGU013846	A-box	1994	6	cis-acting regulatory element
PGU015207	A-box	690	6	cis-acting regulatory element
PGU019750	A-box	1838	6	cis-acting regulatory element
PGU019873	A-box	1806	6	cis-acting regulatory element
PGU021002	A-box	363	6	cis-acting regulatory element
PZI001168	A-box	14	6	cis-acting regulatory element
PZI002463	A-box	321	6	cis-acting regulatory element
PZI002463	A-box	1039	6	cis-acting regulatory element
PZI004051	A-box	1551	6	cis-acting regulatory element
PZI004051	A-box	1688	6	cis-acting regulatory element
PZI006938	A-box	397	6	cis-acting regulatory element
PZI009119	A-box	69	6	cis-acting regulatory element
PZI009119	A-box	1535	6	cis-acting regulatory element
PZI009119	A-box	1549	6	cis-acting regulatory element
PZI009119	A-box	1669	6	cis-acting regulatory element
PZI013141	A-box	1356	6	cis-acting regulatory element
PZI013371	A-box	251	6	cis-acting regulatory element
PZI013371	A-box	1822	6	cis-acting regulatory element
PZI013373	A-box	250	6	cis-acting regulatory element
PZI013373	A-box	323	6	cis-acting regulatory element
PZI013373	A-box	452	6	cis-acting regulatory element
PZI013373	A-box	564	6	cis-acting regulatory element
PZI015449	A-box	1111	6	cis-acting regulatory element
PZI016571	A-box	1879	6	cis-acting regulatory element
PZI016607	A-box	1880	6	cis-acting regulatory element
PZI017678	A-box	1823	6	cis-acting regulatory element
PZI018494	A-box	1733	6	cis-acting regulatory element
PZI019767	A-box	1081	6	cis-acting regulatory element
PZI020880	A-box	335	6	cis-acting regulatory element
PZI021597	A-box	1805	6	cis-acting regulatory element
evm.model.scaffold_188.48	A-box	163	6	cis-acting regulatory element
evm.model.scaffold_188.48	A-box	1930	6	cis-acting regulatory element
evm.model.scaffold_188.49	A-box	165	6	cis-acting regulatory element
evm.model.scaffold_188.49	A-box	1930	6	cis-acting regulatory element
evm.model.scaffold_25.147	A-box	593	6	cis-acting regulatory element
evm.model.scaffold_67.28	A-box	1714	6	cis-acting regulatory element
evm.model.scaffold_81.173	A-box	1801	6	cis-acting regulatory element
PZI021296	A-box	1898	12	sequence conserved in alpha-amylase promoters
evm.model.scaffold_26.185	A-box	1626	12	sequence conserved in alpha-amylase promoters
Gel003665	ABRE	1205	6	cis-acting element involved in the abscisic acid responsiveness
Gel003665	ABRE	1206	5	cis-acting element involved in the abscisic acid responsiveness
Gel009553	ABRE	1450	5	cis-acting element involved in the abscisic acid responsiveness
Gel009553	ABRE	1546	5	cis-acting element involved in the abscisic acid responsiveness
Gel009553	ABRE	1574	5	cis-acting element involved in the abscisic acid responsiveness
Gel011714	ABRE	808	5	cis-acting element involved in the abscisic acid responsiveness
Gel011802	ABRE	1181	5	cis-acting element involved in the abscisic acid responsiveness
Gel012110	ABRE	607	5	cis-acting element involved in the abscisic acid responsiveness
Gel012785	ABRE	1437	5	cis-acting element involved in the abscisic acid responsiveness
Gel014413	ABRE	1351	7	cis-acting element involved in the abscisic acid responsiveness
Gel014413	ABRE	1375	5	cis-acting element involved in the abscisic acid responsiveness
Gel014413	ABRE	1771	6	cis-acting element involved in the abscisic acid responsiveness
Gel014413	ABRE	1772	5	cis-acting element involved in the abscisic acid responsiveness
Gel014416	ABRE	1704	5	cis-acting element involved in the abscisic acid responsiveness
Gel014681	ABRE	20	5	cis-acting element involved in the abscisic acid responsiveness
Gel015312	ABRE	38	9	cis-acting element involved in the abscisic acid responsiveness
Gel015312	ABRE	84	9	cis-acting element involved in the abscisic acid responsiveness
Gel015312	ABRE	130	9	cis-acting element involved in the abscisic acid responsiveness
Gel015312	ABRE	176	9	cis-acting element involved in the abscisic acid responsiveness
Gel015312	ABRE	222	9	cis-acting element involved in the abscisic acid responsiveness
Gel015312	ABRE	268	9	cis-acting element involved in the abscisic acid responsiveness
Gel015312	ABRE	314	9	cis-acting element involved in the abscisic acid responsiveness
Gel015312	ABRE	360	9	cis-acting element involved in the abscisic acid responsiveness
Gel015312	ABRE	406	9	cis-acting element involved in the abscisic acid responsiveness
Gel015312	ABRE	452	9	cis-acting element involved in the abscisic acid responsiveness
Gel015312	ABRE	498	9	cis-acting element involved in the abscisic acid responsiveness
Gel015312	ABRE	544	9	cis-acting element involved in the abscisic acid responsiveness
Gel015312	ABRE	590	9	cis-acting element involved in the abscisic acid responsiveness
Gel015312	ABRE	636	9	cis-acting element involved in the abscisic acid responsiveness
Gel015312	ABRE	682	9	cis-acting element involved in the abscisic acid responsiveness
Gel015312	ABRE	729	9	cis-acting element involved in the abscisic acid responsiveness
Gel015312	ABRE	775	9	cis-acting element involved in the abscisic acid responsiveness
Gel015312	ABRE	821	9	cis-acting element involved in the abscisic acid responsiveness
Gel017829	ABRE	1847	5	cis-acting element involved in the abscisic acid responsiveness
Gel017829	ABRE	1909	7	cis-acting element involved in the abscisic acid responsiveness
Gel019188	ABRE	33	5	cis-acting element involved in the abscisic acid responsiveness
Gel019188	ABRE	350	5	cis-acting element involved in the abscisic acid responsiveness
Gel019188	ABRE	1500	6	cis-acting element involved in the abscisic acid responsiveness
Gel019188	ABRE	1501	5	cis-acting element involved in the abscisic acid responsiveness
Gel019188	ABRE	1576	6	cis-acting element involved in the abscisic acid responsiveness
Gel019188	ABRE	1577	5	cis-acting element involved in the abscisic acid responsiveness
PGU000382	ABRE	1004	7	cis-acting element involved in the abscisic acid responsiveness
PGU003466	ABRE	126	5	cis-acting element involved in the abscisic acid responsiveness
PGU003466	ABRE	439	6	cis-acting element involved in the abscisic acid responsiveness
PGU003466	ABRE	440	5	cis-acting element involved in the abscisic acid responsiveness
PGU003466	ABRE	641	5	cis-acting element involved in the abscisic acid responsiveness
PGU003466	ABRE	1004	5	cis-acting element involved in the abscisic acid responsiveness
PGU006042	ABRE	1473	5	cis-acting element involved in the abscisic acid responsiveness
PGU006458	ABRE	1067	5	cis-acting element involved in the abscisic acid responsiveness
PGU006458	ABRE	1537	9	cis-acting element involved in the abscisic acid responsiveness
PGU006458	ABRE	1548	9	cis-acting element involved in the abscisic acid responsiveness
PGU006458	ABRE	1550	6	cis-acting element involved in the abscisic acid responsiveness
PGU006458	ABRE	1551	5	cis-acting element involved in the abscisic acid responsiveness
PGU008210	ABRE	1781	5	cis-acting element involved in the abscisic acid responsiveness
PGU009696	ABRE	102	5	cis-acting element involved in the abscisic acid responsiveness
PGU009696	ABRE	427	5	cis-acting element involved in the abscisic acid responsiveness
PGU009698	ABRE	127	5	cis-acting element involved in the abscisic acid responsiveness
PGU009698	ABRE	592	5	cis-acting element involved in the abscisic acid responsiveness
PGU009698	ABRE	843	7	cis-acting element involved in the abscisic acid responsiveness
PGU009698	ABRE	1368	5	cis-acting element involved in the abscisic acid responsiveness
PGU010824	ABRE	518	6	cis-acting element involved in the abscisic acid responsiveness
PGU010824	ABRE	519	5	cis-acting element involved in the abscisic acid responsiveness
PGU010824	ABRE	1224	6	cis-acting element involved in the abscisic acid responsiveness
PGU010824	ABRE	1225	5	cis-acting element involved in the abscisic acid responsiveness
PGU012378	ABRE	78	9	cis-acting element involved in the abscisic acid responsiveness
PGU012378	ABRE	1984	9	cis-acting element involved in the abscisic acid responsiveness
PGU012378	ABRE	1987	5	cis-acting element involved in the abscisic acid responsiveness
PGU013506	ABRE	794	5	cis-acting element involved in the abscisic acid responsiveness
PGU013506	ABRE	1690	5	cis-acting element involved in the abscisic acid responsiveness
PGU013846	ABRE	1571	6	cis-acting element involved in the abscisic acid responsiveness
PGU013846	ABRE	1572	5	cis-acting element involved in the abscisic acid responsiveness
PGU013891	ABRE	859	9	cis-acting element involved in the abscisic acid responsiveness
PGU013891	ABRE	989	10	cis-acting element involved in the abscisic acid responsiveness
PGU013891	ABRE	1457	5	cis-acting element involved in the abscisic acid responsiveness
PGU014847	ABRE	274	8	cis-acting element involved in the abscisic acid responsiveness
PGU014847	ABRE	276	5	cis-acting element involved in the abscisic acid responsiveness
PGU015202	ABRE	219	5	cis-acting element involved in the abscisic acid responsiveness
PGU015202	ABRE	390	5	cis-acting element involved in the abscisic acid responsiveness
PGU015202	ABRE	438	9	cis-acting element involved in the abscisic acid responsiveness
PGU015202	ABRE	1762	7	cis-acting element involved in the abscisic acid responsiveness
PGU015207	ABRE	87	5	cis-acting element involved in the abscisic acid responsiveness
PGU015965	ABRE	55	5	cis-acting element involved in the abscisic acid responsiveness
PGU015965	ABRE	108	5	cis-acting element involved in the abscisic acid responsiveness
PGU015965	ABRE	517	5	cis-acting element involved in the abscisic acid responsiveness
PGU019750	ABRE	172	9	cis-acting element involved in the abscisic acid responsiveness
PGU019750	ABRE	482	5	cis-acting element involved in the abscisic acid responsiveness
PGU019750	ABRE	545	5	cis-acting element involved in the abscisic acid responsiveness
PGU019750	ABRE	865	5	cis-acting element involved in the abscisic acid responsiveness
PGU019750	ABRE	1782	5	cis-acting element involved in the abscisic acid responsiveness
PGU019873	ABRE	1466	7	cis-acting element involved in the abscisic acid responsiveness
PGU019873	ABRE	1734	5	cis-acting element involved in the abscisic acid responsiveness
PGU019873	ABRE	1786	6	cis-acting element involved in the abscisic acid responsiveness
PGU019873	ABRE	1787	5	cis-acting element involved in the abscisic acid responsiveness
PGU021002	ABRE	504	9	cis-acting element involved in the abscisic acid responsiveness
PGU021002	ABRE	506	5	cis-acting element involved in the abscisic acid responsiveness
PGU021002	ABRE	663	5	cis-acting element involved in the abscisic acid responsiveness
PGU021002	ABRE	1390	5	cis-acting element involved in the abscisic acid responsiveness
PGU022177	ABRE	582	6	cis-acting element involved in the abscisic acid responsiveness
PGU022177	ABRE	583	5	cis-acting element involved in the abscisic acid responsiveness
PGU022177	ABRE	603	5	cis-acting element involved in the abscisic acid responsiveness
PGU022177	ABRE	697	5	cis-acting element involved in the abscisic acid responsiveness
PGU022177	ABRE	1041	5	cis-acting element involved in the abscisic acid responsiveness
PGU022177	ABRE	1638	5	cis-acting element involved in the abscisic acid responsiveness
PZI001168	ABRE	1660	5	cis-acting element involved in the abscisic acid responsiveness
PZI002463	ABRE	1048	5	cis-acting element involved in the abscisic acid responsiveness
PZI003236	ABRE	244	5	cis-acting element involved in the abscisic acid responsiveness
PZI003236	ABRE	673	5	cis-acting element involved in the abscisic acid responsiveness
PZI003236	ABRE	1567	7	cis-acting element involved in the abscisic acid responsiveness
PZI004051	ABRE	967	5	cis-acting element involved in the abscisic acid responsiveness
PZI004051	ABRE	1135	7	cis-acting element involved in the abscisic acid responsiveness
PZI004051	ABRE	1165	9	cis-acting element involved in the abscisic acid responsiveness
PZI004051	ABRE	1342	9	cis-acting element involved in the abscisic acid responsiveness
PZI004051	ABRE	1345	5	cis-acting element involved in the abscisic acid responsiveness
PZI004091	ABRE	954	5	cis-acting element involved in the abscisic acid responsiveness
PZI004091	ABRE	1419	5	cis-acting element involved in the abscisic acid responsiveness
PZI004091	ABRE	1774	9	cis-acting element involved in the abscisic acid responsiveness
PZI004091	ABRE	1899	5	cis-acting element involved in the abscisic acid responsiveness
PZI004101	ABRE	1381	6	cis-acting element involved in the abscisic acid responsiveness
PZI004101	ABRE	1382	5	cis-acting element involved in the abscisic acid responsiveness
PZI006938	ABRE	1044	9	cis-acting element involved in the abscisic acid responsiveness
PZI006938	ABRE	1046	5	cis-acting element involved in the abscisic acid responsiveness
PZI006938	ABRE	1337	7	cis-acting element involved in the abscisic acid responsiveness
PZI008153	ABRE	1537	5	cis-acting element involved in the abscisic acid responsiveness
PZI009076	ABRE	1133	5	cis-acting element involved in the abscisic acid responsiveness
PZI009076	ABRE	1702	5	cis-acting element involved in the abscisic acid responsiveness
PZI009086	ABRE	963	5	cis-acting element involved in the abscisic acid responsiveness
PZI009086	ABRE	1030	5	cis-acting element involved in the abscisic acid responsiveness
PZI009086	ABRE	1210	5	cis-acting element involved in the abscisic acid responsiveness
PZI009086	ABRE	1702	5	cis-acting element involved in the abscisic acid responsiveness
PZI009119	ABRE	1116	5	cis-acting element involved in the abscisic acid responsiveness
PZI009119	ABRE	1528	7	cis-acting element involved in the abscisic acid responsiveness
PZI009119	ABRE	1644	6	cis-acting element involved in the abscisic acid responsiveness
PZI009119	ABRE	1645	5	cis-acting element involved in the abscisic acid responsiveness
PZI012749	ABRE	765	9	cis-acting element involved in the abscisic acid responsiveness
PZI012749	ABRE	1085	6	cis-acting element involved in the abscisic acid responsiveness
PZI012749	ABRE	1086	5	cis-acting element involved in the abscisic acid responsiveness
PZI012749	ABRE	1148	5	cis-acting element involved in the abscisic acid responsiveness
PZI012749	ABRE	1588	5	cis-acting element involved in the abscisic acid responsiveness
PZI012749	ABRE	1777	5	cis-acting element involved in the abscisic acid responsiveness
PZI013141	ABRE	36	5	cis-acting element involved in the abscisic acid responsiveness
PZI013141	ABRE	428	5	cis-acting element involved in the abscisic acid responsiveness
PZI013141	ABRE	1284	7	cis-acting element involved in the abscisic acid responsiveness
PZI013141	ABRE	1706	5	cis-acting element involved in the abscisic acid responsiveness
PZI013371	ABRE	39	5	cis-acting element involved in the abscisic acid responsiveness
PZI013371	ABRE	1050	5	cis-acting element involved in the abscisic acid responsiveness
PZI013371	ABRE	1080	7	cis-acting element involved in the abscisic acid responsiveness
PZI013371	ABRE	1876	5	cis-acting element involved in the abscisic acid responsiveness
PZI015449	ABRE	232	5	cis-acting element involved in the abscisic acid responsiveness
PZI015449	ABRE	322	9	cis-acting element involved in the abscisic acid responsiveness
PZI015449	ABRE	336	7	cis-acting element involved in the abscisic acid responsiveness
PZI015449	ABRE	469	9	cis-acting element involved in the abscisic acid responsiveness
PZI015449	ABRE	483	7	cis-acting element involved in the abscisic acid responsiveness
PZI015449	ABRE	1369	9	cis-acting element involved in the abscisic acid responsiveness
PZI016571	ABRE	189	6	cis-acting element involved in the abscisic acid responsiveness
PZI016571	ABRE	190	5	cis-acting element involved in the abscisic acid responsiveness
PZI016571	ABRE	958	5	cis-acting element involved in the abscisic acid responsiveness
PZI016607	ABRE	140	6	cis-acting element involved in the abscisic acid responsiveness
PZI016607	ABRE	141	5	cis-acting element involved in the abscisic acid responsiveness
PZI016607	ABRE	912	5	cis-acting element involved in the abscisic acid responsiveness
PZI018445	ABRE	1951	7	cis-acting element involved in the abscisic acid responsiveness
PZI018494	ABRE	1094	5	cis-acting element involved in the abscisic acid responsiveness
PZI018494	ABRE	1543	9	cis-acting element involved in the abscisic acid responsiveness
PZI018494	ABRE	1545	6	cis-acting element involved in the abscisic acid responsiveness
PZI018494	ABRE	1546	5	cis-acting element involved in the abscisic acid responsiveness
PZI018997	ABRE	1781	5	cis-acting element involved in the abscisic acid responsiveness
PZI019295	ABRE	430	5	cis-acting element involved in the abscisic acid responsiveness
PZI019295	ABRE	1115	7	cis-acting element involved in the abscisic acid responsiveness
PZI019295	ABRE	1892	5	cis-acting element involved in the abscisic acid responsiveness
PZI019295	ABRE	1913	5	cis-acting element involved in the abscisic acid responsiveness
PZI019767	ABRE	64	5	cis-acting element involved in the abscisic acid responsiveness
PZI019767	ABRE	555	9	cis-acting element involved in the abscisic acid responsiveness
PZI020880	ABRE	1434	5	cis-acting element involved in the abscisic acid responsiveness
PZI021296	ABRE	6	5	cis-acting element involved in the abscisic acid responsiveness
PZI021296	ABRE	561	7	cis-acting element involved in the abscisic acid responsiveness
PZI021296	ABRE	572	6	cis-acting element involved in the abscisic acid responsiveness
PZI021296	ABRE	573	5	cis-acting element involved in the abscisic acid responsiveness
PZI021296	ABRE	1650	5	cis-acting element involved in the abscisic acid responsiveness
PZI021597	ABRE	1733	5	cis-acting element involved in the abscisic acid responsiveness
PZI021597	ABRE	1785	6	cis-acting element involved in the abscisic acid responsiveness
PZI021597	ABRE	1786	5	cis-acting element involved in the abscisic acid responsiveness
PZI022188	ABRE	805	9	cis-acting element involved in the abscisic acid responsiveness
evm.model.scaffold_122.292	ABRE	891	5	cis-acting element involved in the abscisic acid responsiveness
evm.model.scaffold_1397.50	ABRE	1823	6	cis-acting element involved in the abscisic acid responsiveness
evm.model.scaffold_1397.50	ABRE	1824	5	cis-acting element involved in the abscisic acid responsiveness
evm.model.scaffold_169.26	ABRE	1273	5	cis-acting element involved in the abscisic acid responsiveness
evm.model.scaffold_169.26	ABRE	1495	6	cis-acting element involved in the abscisic acid responsiveness
evm.model.scaffold_169.26	ABRE	1496	5	cis-acting element involved in the abscisic acid responsiveness
evm.model.scaffold_169.26	ABRE	1528	6	cis-acting element involved in the abscisic acid responsiveness
evm.model.scaffold_169.26	ABRE	1529	5	cis-acting element involved in the abscisic acid responsiveness
evm.model.scaffold_169.26	ABRE	1571	6	cis-acting element involved in the abscisic acid responsiveness
evm.model.scaffold_169.26	ABRE	1572	5	cis-acting element involved in the abscisic acid responsiveness
evm.model.scaffold_188.47	ABRE	1353	5	cis-acting element involved in the abscisic acid responsiveness
evm.model.scaffold_25.147	ABRE	412	9	cis-acting element involved in the abscisic acid responsiveness
evm.model.scaffold_25.147	ABRE	414	6	cis-acting element involved in the abscisic acid responsiveness
evm.model.scaffold_25.147	ABRE	415	5	cis-acting element involved in the abscisic acid responsiveness
evm.model.scaffold_25.147	ABRE	683	5	cis-acting element involved in the abscisic acid responsiveness
evm.model.scaffold_25.147	ABRE	759	6	cis-acting element involved in the abscisic acid responsiveness
evm.model.scaffold_25.147	ABRE	760	5	cis-acting element involved in the abscisic acid responsiveness
evm.model.scaffold_25.147	ABRE	1366	5	cis-acting element involved in the abscisic acid responsiveness
evm.model.scaffold_25.147	ABRE	1497	9	cis-acting element involved in the abscisic acid responsiveness
evm.model.scaffold_25.147	ABRE	1499	6	cis-acting element involved in the abscisic acid responsiveness
evm.model.scaffold_25.147	ABRE	1500	5	cis-acting element involved in the abscisic acid responsiveness
evm.model.scaffold_54.121	ABRE	270	5	cis-acting element involved in the abscisic acid responsiveness
evm.model.scaffold_54.121	ABRE	895	5	cis-acting element involved in the abscisic acid responsiveness
evm.model.scaffold_67.28	ABRE	1087	6	cis-acting element involved in the abscisic acid responsiveness
evm.model.scaffold_67.28	ABRE	1088	5	cis-acting element involved in the abscisic acid responsiveness
evm.model.scaffold_67.28	ABRE	1195	6	cis-acting element involved in the abscisic acid responsiveness
evm.model.scaffold_67.28	ABRE	1196	5	cis-acting element involved in the abscisic acid responsiveness
evm.model.scaffold_67.28	ABRE	1449	5	cis-acting element involved in the abscisic acid responsiveness
evm.model.scaffold_81.152.5	ABRE	1597	6	cis-acting element involved in the abscisic acid responsiveness
evm.model.scaffold_81.152.5	ABRE	1598	5	cis-acting element involved in the abscisic acid responsiveness
evm.model.scaffold_81.177	ABRE	1887	5	cis-acting element involved in the abscisic acid responsiveness
evm.model.scaffold_81.177	ABRE	1947	5	cis-acting element involved in the abscisic acid responsiveness
Gel012785	ACE	1009	9	cis-acting element involved in light responsiveness
Gel014416	ACE	516	9	cis-acting element involved in light responsiveness
Gel014416	ACE	768	9	cis-acting element involved in light responsiveness
Gel014681	ACE	128	9	cis-acting element involved in light responsiveness
PGU009696	ACE	1472	9	cis-acting element involved in light responsiveness
PGU019750	ACE	891	9	cis-acting element involved in light responsiveness
PZI004051	ACE	656	9	cis-acting element involved in light responsiveness
PZI013141	ACE	1165	9	cis-acting element involved in light responsiveness
Gel000927	AE-box	1738	8	part of a module for light response
Gel005020	AE-box	120	8	part of a module for light response
PGU000382	AE-box	1824	8	part of a module for light response
PGU003466	AE-box	874	8	part of a module for light response
PGU006042	AE-box	1126	8	part of a module for light response
PGU006458	AE-box	1893	8	part of a module for light response
PGU021002	AE-box	1807	8	part of a module for light response
PZI004091	AE-box	608	8	part of a module for light response
PZI008153	AE-box	1263	8	part of a module for light response
PZI008153	AE-box	1832	8	part of a module for light response
PZI017678	AE-box	653	8	part of a module for light response
PZI018494	AE-box	1894	8	part of a module for light response
PZI019295	AE-box	1293	8	part of a module for light response
PZI019767	AE-box	1578	8	part of a module for light response
PZI021296	AE-box	549	8	part of a module for light response
evm.model.scaffold_122.292	AE-box	1365	8	part of a module for light response
evm.model.scaffold_122.292	AE-box	1710	8	part of a module for light response
evm.model.scaffold_169.26	AE-box	718	8	part of a module for light response
evm.model.scaffold_170.49	AE-box	1013	8	part of a module for light response
evm.model.scaffold_188.47	AE-box	252	8	part of a module for light response
evm.model.scaffold_69.68	AE-box	1448	8	part of a module for light response
Gel000927	ARE	429	6	cis-acting regulatory element essential for the anaerobic induction
Gel000927	ARE	1293	6	cis-acting regulatory element essential for the anaerobic induction
Gel005020	ARE	1149	6	cis-acting regulatory element essential for the anaerobic induction
Gel005020	ARE	1154	6	cis-acting regulatory element essential for the anaerobic induction
Gel005312	ARE	723	6	cis-acting regulatory element essential for the anaerobic induction
Gel005607	ARE	28	6	cis-acting regulatory element essential for the anaerobic induction
Gel005607	ARE	291	6	cis-acting regulatory element essential for the anaerobic induction
Gel009553	ARE	389	6	cis-acting regulatory element essential for the anaerobic induction
Gel011714	ARE	714	6	cis-acting regulatory element essential for the anaerobic induction
Gel011714	ARE	1428	6	cis-acting regulatory element essential for the anaerobic induction
Gel011714	ARE	1451	6	cis-acting regulatory element essential for the anaerobic induction
Gel011802	ARE	933	6	cis-acting regulatory element essential for the anaerobic induction
Gel012110	ARE	355	6	cis-acting regulatory element essential for the anaerobic induction
Gel012785	ARE	1263	6	cis-acting regulatory element essential for the anaerobic induction
Gel012785	ARE	1807	6	cis-acting regulatory element essential for the anaerobic induction
Gel014176	ARE	1262	6	cis-acting regulatory element essential for the anaerobic induction
Gel014412	ARE	254	6	cis-acting regulatory element essential for the anaerobic induction
Gel014413	ARE	1053	6	cis-acting regulatory element essential for the anaerobic induction
Gel014413	ARE	1403	6	cis-acting regulatory element essential for the anaerobic induction
Gel014681	ARE	1231	6	cis-acting regulatory element essential for the anaerobic induction
Gel014681	ARE	1465	6	cis-acting regulatory element essential for the anaerobic induction
Gel014681	ARE	1498	6	cis-acting regulatory element essential for the anaerobic induction
Gel019188	ARE	98	6	cis-acting regulatory element essential for the anaerobic induction
PGU000382	ARE	1378	6	cis-acting regulatory element essential for the anaerobic induction
PGU003466	ARE	1460	6	cis-acting regulatory element essential for the anaerobic induction
PGU003466	ARE	1691	6	cis-acting regulatory element essential for the anaerobic induction
PGU003466	ARE	1848	6	cis-acting regulatory element essential for the anaerobic induction
PGU003466	ARE	1869	6	cis-acting regulatory element essential for the anaerobic induction
PGU004430	ARE	722	6	cis-acting regulatory element essential for the anaerobic induction
PGU004430	ARE	1218	6	cis-acting regulatory element essential for the anaerobic induction
PGU006042	ARE	834	6	cis-acting regulatory element essential for the anaerobic induction
PGU006458	ARE	1041	6	cis-acting regulatory element essential for the anaerobic induction
PGU006701	ARE	1042	6	cis-acting regulatory element essential for the anaerobic induction
PGU006701	ARE	1329	6	cis-acting regulatory element essential for the anaerobic induction
PGU008210	ARE	666	6	cis-acting regulatory element essential for the anaerobic induction
PGU008210	ARE	785	6	cis-acting regulatory element essential for the anaerobic induction
PGU008210	ARE	1108	6	cis-acting regulatory element essential for the anaerobic induction
PGU009696	ARE	453	6	cis-acting regulatory element essential for the anaerobic induction
PGU009696	ARE	1539	6	cis-acting regulatory element essential for the anaerobic induction
PGU009696	ARE	1803	6	cis-acting regulatory element essential for the anaerobic induction
PGU009698	ARE	1463	6	cis-acting regulatory element essential for the anaerobic induction
PGU010824	ARE	776	6	cis-acting regulatory element essential for the anaerobic induction
PGU010824	ARE	1284	6	cis-acting regulatory element essential for the anaerobic induction
PGU012378	ARE	1158	6	cis-acting regulatory element essential for the anaerobic induction
PGU012378	ARE	1510	6	cis-acting regulatory element essential for the anaerobic induction
PGU012378	ARE	1705	6	cis-acting regulatory element essential for the anaerobic induction
PGU012379	ARE	1023	6	cis-acting regulatory element essential for the anaerobic induction
PGU012379	ARE	1155	6	cis-acting regulatory element essential for the anaerobic induction
PGU012379	ARE	1172	6	cis-acting regulatory element essential for the anaerobic induction
PGU012379	ARE	1507	6	cis-acting regulatory element essential for the anaerobic induction
PGU012379	ARE	1702	6	cis-acting regulatory element essential for the anaerobic induction
PGU013506	ARE	365	6	cis-acting regulatory element essential for the anaerobic induction
PGU013506	ARE	886	6	cis-acting regulatory element essential for the anaerobic induction
PGU013506	ARE	1899	6	cis-acting regulatory element essential for the anaerobic induction
PGU013846	ARE	1835	6	cis-acting regulatory element essential for the anaerobic induction
PGU013891	ARE	141	6	cis-acting regulatory element essential for the anaerobic induction
PGU013891	ARE	407	6	cis-acting regulatory element essential for the anaerobic induction
PGU015202	ARE	1756	6	cis-acting regulatory element essential for the anaerobic induction
PGU015207	ARE	972	6	cis-acting regulatory element essential for the anaerobic induction
PGU015207	ARE	1627	6	cis-acting regulatory element essential for the anaerobic induction
PGU015965	ARE	320	6	cis-acting regulatory element essential for the anaerobic induction
PGU015965	ARE	909	6	cis-acting regulatory element essential for the anaerobic induction
PGU015965	ARE	1861	6	cis-acting regulatory element essential for the anaerobic induction
PGU019750	ARE	18	6	cis-acting regulatory element essential for the anaerobic induction
PGU019750	ARE	91	6	cis-acting regulatory element essential for the anaerobic induction
PGU019750	ARE	1847	6	cis-acting regulatory element essential for the anaerobic induction
PGU019873	ARE	473	6	cis-acting regulatory element essential for the anaerobic induction
PGU019873	ARE	736	6	cis-acting regulatory element essential for the anaerobic induction
PGU019873	ARE	1231	6	cis-acting regulatory element essential for the anaerobic induction
PGU021002	ARE	638	6	cis-acting regulatory element essential for the anaerobic induction
PZI001168	ARE	1672	6	cis-acting regulatory element essential for the anaerobic induction
PZI002463	ARE	999	6	cis-acting regulatory element essential for the anaerobic induction
PZI002463	ARE	1131	6	cis-acting regulatory element essential for the anaerobic induction
PZI002463	ARE	1153	6	cis-acting regulatory element essential for the anaerobic induction
PZI002463	ARE	1702	6	cis-acting regulatory element essential for the anaerobic induction
PZI004051	ARE	425	6	cis-acting regulatory element essential for the anaerobic induction
PZI004051	ARE	1128	6	cis-acting regulatory element essential for the anaerobic induction
PZI006938	ARE	121	6	cis-acting regulatory element essential for the anaerobic induction
PZI006938	ARE	995	6	cis-acting regulatory element essential for the anaerobic induction
PZI006938	ARE	1118	6	cis-acting regulatory element essential for the anaerobic induction
PZI006938	ARE	1135	6	cis-acting regulatory element essential for the anaerobic induction
PZI006938	ARE	1156	6	cis-acting regulatory element essential for the anaerobic induction
PZI006938	ARE	1173	6	cis-acting regulatory element essential for the anaerobic induction
PZI008153	ARE	155	6	cis-acting regulatory element essential for the anaerobic induction
PZI008153	ARE	174	6	cis-acting regulatory element essential for the anaerobic induction
PZI008153	ARE	221	6	cis-acting regulatory element essential for the anaerobic induction
PZI008153	ARE	804	6	cis-acting regulatory element essential for the anaerobic induction
PZI012749	ARE	518	6	cis-acting regulatory element essential for the anaerobic induction
PZI013141	ARE	88	6	cis-acting regulatory element essential for the anaerobic induction
PZI013141	ARE	1964	6	cis-acting regulatory element essential for the anaerobic induction
PZI013371	ARE	1803	6	cis-acting regulatory element essential for the anaerobic induction
PZI013373	ARE	1116	6	cis-acting regulatory element essential for the anaerobic induction
PZI015449	ARE	642	6	cis-acting regulatory element essential for the anaerobic induction
PZI015449	ARE	803	6	cis-acting regulatory element essential for the anaerobic induction
PZI016571	ARE	1569	6	cis-acting regulatory element essential for the anaerobic induction
PZI016571	ARE	1885	6	cis-acting regulatory element essential for the anaerobic induction
PZI016607	ARE	1529	6	cis-acting regulatory element essential for the anaerobic induction
PZI016607	ARE	1569	6	cis-acting regulatory element essential for the anaerobic induction
PZI016607	ARE	1886	6	cis-acting regulatory element essential for the anaerobic induction
PZI018445	ARE	1374	6	cis-acting regulatory element essential for the anaerobic induction
PZI018445	ARE	1862	6	cis-acting regulatory element essential for the anaerobic induction
PZI018494	ARE	1189	6	cis-acting regulatory element essential for the anaerobic induction
PZI018494	ARE	1713	6	cis-acting regulatory element essential for the anaerobic induction
PZI018997	ARE	19	6	cis-acting regulatory element essential for the anaerobic induction
PZI018997	ARE	277	6	cis-acting regulatory element essential for the anaerobic induction
PZI018997	ARE	349	6	cis-acting regulatory element essential for the anaerobic induction
PZI019295	ARE	68	6	cis-acting regulatory element essential for the anaerobic induction
PZI019295	ARE	356	6	cis-acting regulatory element essential for the anaerobic induction
PZI019295	ARE	721	6	cis-acting regulatory element essential for the anaerobic induction
PZI019767	ARE	624	6	cis-acting regulatory element essential for the anaerobic induction
PZI019767	ARE	1862	6	cis-acting regulatory element essential for the anaerobic induction
PZI020880	ARE	1369	6	cis-acting regulatory element essential for the anaerobic induction
PZI021597	ARE	1500	6	cis-acting regulatory element essential for the anaerobic induction
PZI022188	ARE	1978	6	cis-acting regulatory element essential for the anaerobic induction
evm.model.scaffold_116.60	ARE	1189	6	cis-acting regulatory element essential for the anaerobic induction
evm.model.scaffold_122.292	ARE	907	6	cis-acting regulatory element essential for the anaerobic induction
evm.model.scaffold_1397.50	ARE	78	6	cis-acting regulatory element essential for the anaerobic induction
evm.model.scaffold_1397.50	ARE	310	6	cis-acting regulatory element essential for the anaerobic induction
evm.model.scaffold_1397.50	ARE	529	6	cis-acting regulatory element essential for the anaerobic induction
evm.model.scaffold_1397.50	ARE	1091	6	cis-acting regulatory element essential for the anaerobic induction
evm.model.scaffold_1397.50	ARE	1805	6	cis-acting regulatory element essential for the anaerobic induction
evm.model.scaffold_169.26	ARE	275	6	cis-acting regulatory element essential for the anaerobic induction
evm.model.scaffold_169.26	ARE	338	6	cis-acting regulatory element essential for the anaerobic induction
evm.model.scaffold_188.48	ARE	128	6	cis-acting regulatory element essential for the anaerobic induction
evm.model.scaffold_188.48	ARE	433	6	cis-acting regulatory element essential for the anaerobic induction
evm.model.scaffold_188.49	ARE	130	6	cis-acting regulatory element essential for the anaerobic induction
evm.model.scaffold_188.49	ARE	435	6	cis-acting regulatory element essential for the anaerobic induction
evm.model.scaffold_25.147	ARE	1089	6	cis-acting regulatory element essential for the anaerobic induction
evm.model.scaffold_25.147	ARE	1754	6	cis-acting regulatory element essential for the anaerobic induction
evm.model.scaffold_25.147	ARE	1863	6	cis-acting regulatory element essential for the anaerobic induction
evm.model.scaffold_3.369	ARE	902	6	cis-acting regulatory element essential for the anaerobic induction
evm.model.scaffold_67.28	ARE	518	6	cis-acting regulatory element essential for the anaerobic induction
evm.model.scaffold_81.177	ARE	1555	6	cis-acting regulatory element essential for the anaerobic induction
Gel005312	AT1-motif	1177	13	part of a light responsive module
PGU015202	AT1-motif	878	13	part of a light responsive module
PZI006938	AT1-motif	68	13	part of a light responsive module
PZI015449	AT1-motif	581	13	part of a light responsive module
evm.model.scaffold_122.292	AT1-motif	1222	13	part of a light responsive module
evm.model.scaffold_122.292	AT1-motif	1567	13	part of a light responsive module
evm.model.scaffold_170.49	AT1-motif	278	13	part of a light responsive module
evm.model.scaffold_34.104	AT1-motif	624	13	part of a light responsive module
evm.model.scaffold_69.68	AT1-motif	449	13	part of a light responsive module
Gel011802	ATC-motif	262	8	part of a conserved DNA module involved in light responsiveness
PGU010824	ATC-motif	1443	9	part of a conserved DNA module involved in light responsiveness
PZI009076	ATC-motif	802	9	part of a conserved DNA module involved in light responsiveness
PZI009086	ATC-motif	633	9	part of a conserved DNA module involved in light responsiveness
PZI021296	ATC-motif	45	9	part of a conserved DNA module involved in light responsiveness
evm.model.scaffold_116.60	ATC-motif	1356	8	part of a conserved DNA module involved in light responsiveness
evm.model.scaffold_1397.50	ATC-motif	109	8	part of a conserved DNA module involved in light responsiveness
evm.model.scaffold_26.185	ATC-motif	659	8	part of a conserved DNA module involved in light responsiveness
evm.model.scaffold_3.369	ATC-motif	1711	8	part of a conserved DNA module involved in light responsiveness
evm.model.scaffold_67.28	ATC-motif	145	8	part of a conserved DNA module involved in light responsiveness
Gel014176	ATCT-motif	1468	9	part of a conserved DNA module involved in light responsiveness
PGU004430	ATCT-motif	231	9	part of a conserved DNA module involved in light responsiveness
PGU004430	ATCT-motif	1849	9	part of a conserved DNA module involved in light responsiveness
PGU004484	ATCT-motif	1516	9	part of a conserved DNA module involved in light responsiveness
PGU009698	ATCT-motif	1408	9	part of a conserved DNA module involved in light responsiveness
PZI004091	ATCT-motif	681	9	part of a conserved DNA module involved in light responsiveness
PZI013371	ATCT-motif	1590	9	part of a conserved DNA module involved in light responsiveness
PZI021597	ATCT-motif	401	9	part of a conserved DNA module involved in light responsiveness
evm.model.scaffold_116.60	ATCT-motif	385	9	part of a conserved DNA module involved in light responsiveness
evm.model.scaffold_188.47	ATCT-motif	405	9	part of a conserved DNA module involved in light responsiveness
evm.model.scaffold_25.147	ATCT-motif	1850	9	part of a conserved DNA module involved in light responsiveness
evm.model.scaffold_26.185	ATCT-motif	326	9	part of a conserved DNA module involved in light responsiveness
evm.model.scaffold_67.28	ATCT-motif	182	9	part of a conserved DNA module involved in light responsiveness
Gel011714	AT-rich element	1066	10	binding site of AT-rich DNA binding protein (ATBP-1)
Gel011714	AT-rich element	1302	10	binding site of AT-rich DNA binding protein (ATBP-1)
PGU000382	AT-rich element	989	10	binding site of AT-rich DNA binding protein (ATBP-1)
PGU006701	AT-rich element	407	10	binding site of AT-rich DNA binding protein (ATBP-1)
PGU006701	AT-rich element	1243	10	binding site of AT-rich DNA binding protein (ATBP-1)
PGU006701	AT-rich element	1328	10	binding site of AT-rich DNA binding protein (ATBP-1)
PGU013891	AT-rich element	817	10	binding site of AT-rich DNA binding protein (ATBP-1)
PZI008153	AT-rich element	228	10	binding site of AT-rich DNA binding protein (ATBP-1)
PZI009076	AT-rich element	1635	10	binding site of AT-rich DNA binding protein (ATBP-1)
PZI009086	AT-rich element	1635	10	binding site of AT-rich DNA binding protein (ATBP-1)
PZI017678	AT-rich element	1126	10	binding site of AT-rich DNA binding protein (ATBP-1)
evm.model.scaffold_170.49	AT-rich element	1901	10	binding site of AT-rich DNA binding protein (ATBP-1)
evm.model.scaffold_188.47	AT-rich element	198	10	binding site of AT-rich DNA binding protein (ATBP-1)
evm.model.scaffold_26.185	AT-rich element	1229	10	binding site of AT-rich DNA binding protein (ATBP-1)
evm.model.scaffold_26.185	AT-rich element	1754	10	binding site of AT-rich DNA binding protein (ATBP-1)
Gel014412	AT-rich sequence	1745	9	element for maximal elicitor-mediated activation (2copies)
Gel017829	AT-rich sequence	295	9	element for maximal elicitor-mediated activation (2copies)
PZI016571	AT-rich sequence	401	9	element for maximal elicitor-mediated activation (2copies)
PZI016607	AT-rich sequence	352	9	element for maximal elicitor-mediated activation (2copies)
evm.model.scaffold_1397.50	AT-rich sequence	1696	9	element for maximal elicitor-mediated activation (2copies)
evm.model.scaffold_146.40	AT-rich sequence	289	9	element for maximal elicitor-mediated activation (2copies)
evm.model.scaffold_27.134	AT-rich sequence	627	9	element for maximal elicitor-mediated activation (2copies)
evm.model.scaffold_27.134	AT-rich sequence	852	9	element for maximal elicitor-mediated activation (2copies)
evm.model.scaffold_3.369	AT-rich sequence	1295	9	element for maximal elicitor-mediated activation (2copies)
evm.model.scaffold_34.104	AT-rich sequence	1284	9	element for maximal elicitor-mediated activation (2copies)
PGU004430	AuxRR-core	160	7	cis-acting regulatory element involved in auxin responsiveness
PGU013846	AuxRR-core	32	7	cis-acting regulatory element involved in auxin responsiveness
PZI001168	AuxRR-core	1753	7	cis-acting regulatory element involved in auxin responsiveness
PZI009076	AuxRR-core	111	7	cis-acting regulatory element involved in auxin responsiveness
PZI012749	AuxRR-core	1202	7	cis-acting regulatory element involved in auxin responsiveness
PZI020880	AuxRR-core	1773	7	cis-acting regulatory element involved in auxin responsiveness
PZI021597	AuxRR-core	997	7	cis-acting regulatory element involved in auxin responsiveness
evm.model.scaffold_116.60	AuxRR-core	341	7	cis-acting regulatory element involved in auxin responsiveness
evm.model.scaffold_27.134	AuxRR-core	384	7	cis-acting regulatory element involved in auxin responsiveness
Gel000927	Box 4	334	6	part of a conserved DNA module involved in light responsiveness
Gel000927	Box 4	372	6	part of a conserved DNA module involved in light responsiveness
Gel003665	Box 4	177	6	part of a conserved DNA module involved in light responsiveness
Gel003665	Box 4	216	6	part of a conserved DNA module involved in light responsiveness
Gel003665	Box 4	1570	6	part of a conserved DNA module involved in light responsiveness
Gel003665	Box 4	1604	6	part of a conserved DNA module involved in light responsiveness
Gel005020	Box 4	494	6	part of a conserved DNA module involved in light responsiveness
Gel005020	Box 4	498	6	part of a conserved DNA module involved in light responsiveness
Gel005020	Box 4	724	6	part of a conserved DNA module involved in light responsiveness
Gel005020	Box 4	1230	6	part of a conserved DNA module involved in light responsiveness
Gel005020	Box 4	1539	6	part of a conserved DNA module involved in light responsiveness
Gel005020	Box 4	1546	6	part of a conserved DNA module involved in light responsiveness
Gel005020	Box 4	1638	6	part of a conserved DNA module involved in light responsiveness
Gel005312	Box 4	1061	6	part of a conserved DNA module involved in light responsiveness
Gel005312	Box 4	1576	6	part of a conserved DNA module involved in light responsiveness
Gel005607	Box 4	124	6	part of a conserved DNA module involved in light responsiveness
Gel005607	Box 4	636	6	part of a conserved DNA module involved in light responsiveness
Gel005607	Box 4	774	6	part of a conserved DNA module involved in light responsiveness
Gel005607	Box 4	850	6	part of a conserved DNA module involved in light responsiveness
Gel005607	Box 4	1066	6	part of a conserved DNA module involved in light responsiveness
Gel005607	Box 4	1449	6	part of a conserved DNA module involved in light responsiveness
Gel005607	Box 4	1916	6	part of a conserved DNA module involved in light responsiveness
Gel005607	Box 4	1920	6	part of a conserved DNA module involved in light responsiveness
Gel005967	Box 4	771	6	part of a conserved DNA module involved in light responsiveness
Gel005967	Box 4	781	6	part of a conserved DNA module involved in light responsiveness
Gel005967	Box 4	796	6	part of a conserved DNA module involved in light responsiveness
Gel009553	Box 4	200	6	part of a conserved DNA module involved in light responsiveness
Gel009553	Box 4	266	6	part of a conserved DNA module involved in light responsiveness
Gel011714	Box 4	316	6	part of a conserved DNA module involved in light responsiveness
Gel011714	Box 4	1159	6	part of a conserved DNA module involved in light responsiveness
Gel011714	Box 4	1239	6	part of a conserved DNA module involved in light responsiveness
Gel011802	Box 4	18	6	part of a conserved DNA module involved in light responsiveness
Gel011802	Box 4	126	6	part of a conserved DNA module involved in light responsiveness
Gel011802	Box 4	130	6	part of a conserved DNA module involved in light responsiveness
Gel011802	Box 4	367	6	part of a conserved DNA module involved in light responsiveness
Gel011802	Box 4	481	6	part of a conserved DNA module involved in light responsiveness
Gel011802	Box 4	1821	6	part of a conserved DNA module involved in light responsiveness
Gel012110	Box 4	375	6	part of a conserved DNA module involved in light responsiveness
Gel012110	Box 4	592	6	part of a conserved DNA module involved in light responsiveness
Gel012110	Box 4	717	6	part of a conserved DNA module involved in light responsiveness
Gel012110	Box 4	1567	6	part of a conserved DNA module involved in light responsiveness
Gel012110	Box 4	1765	6	part of a conserved DNA module involved in light responsiveness
Gel012785	Box 4	1406	6	part of a conserved DNA module involved in light responsiveness
Gel014176	Box 4	392	6	part of a conserved DNA module involved in light responsiveness
Gel014176	Box 4	675	6	part of a conserved DNA module involved in light responsiveness
Gel014176	Box 4	931	6	part of a conserved DNA module involved in light responsiveness
Gel014176	Box 4	1757	6	part of a conserved DNA module involved in light responsiveness
Gel014176	Box 4	1886	6	part of a conserved DNA module involved in light responsiveness
Gel014412	Box 4	1062	6	part of a conserved DNA module involved in light responsiveness
Gel014412	Box 4	1414	6	part of a conserved DNA module involved in light responsiveness
Gel014412	Box 4	1697	6	part of a conserved DNA module involved in light responsiveness
Gel014412	Box 4	1733	6	part of a conserved DNA module involved in light responsiveness
Gel014413	Box 4	107	6	part of a conserved DNA module involved in light responsiveness
Gel014413	Box 4	648	6	part of a conserved DNA module involved in light responsiveness
Gel014413	Box 4	1759	6	part of a conserved DNA module involved in light responsiveness
Gel014416	Box 4	173	6	part of a conserved DNA module involved in light responsiveness
Gel014416	Box 4	649	6	part of a conserved DNA module involved in light responsiveness
Gel014416	Box 4	1349	6	part of a conserved DNA module involved in light responsiveness
Gel014416	Box 4	1605	6	part of a conserved DNA module involved in light responsiveness
Gel015312	Box 4	1737	6	part of a conserved DNA module involved in light responsiveness
Gel015312	Box 4	1798	6	part of a conserved DNA module involved in light responsiveness
Gel017829	Box 4	315	6	part of a conserved DNA module involved in light responsiveness
Gel017829	Box 4	329	6	part of a conserved DNA module involved in light responsiveness
Gel017829	Box 4	344	6	part of a conserved DNA module involved in light responsiveness
Gel017829	Box 4	610	6	part of a conserved DNA module involved in light responsiveness
Gel017829	Box 4	727	6	part of a conserved DNA module involved in light responsiveness
Gel017829	Box 4	1129	6	part of a conserved DNA module involved in light responsiveness
Gel017829	Box 4	1232	6	part of a conserved DNA module involved in light responsiveness
Gel017829	Box 4	1236	6	part of a conserved DNA module involved in light responsiveness
Gel017829	Box 4	1322	6	part of a conserved DNA module involved in light responsiveness
Gel019188	Box 4	680	6	part of a conserved DNA module involved in light responsiveness
Gel019188	Box 4	1180	6	part of a conserved DNA module involved in light responsiveness
Gel019188	Box 4	1605	6	part of a conserved DNA module involved in light responsiveness
Gel019188	Box 4	1785	6	part of a conserved DNA module involved in light responsiveness
PGU000382	Box 4	936	6	part of a conserved DNA module involved in light responsiveness
PGU003466	Box 4	104	6	part of a conserved DNA module involved in light responsiveness
PGU004430	Box 4	47	6	part of a conserved DNA module involved in light responsiveness
PGU004430	Box 4	401	6	part of a conserved DNA module involved in light responsiveness
PGU004430	Box 4	1708	6	part of a conserved DNA module involved in light responsiveness
PGU006701	Box 4	302	6	part of a conserved DNA module involved in light responsiveness
PGU006701	Box 4	971	6	part of a conserved DNA module involved in light responsiveness
PGU006701	Box 4	1562	6	part of a conserved DNA module involved in light responsiveness
PGU008210	Box 4	1897	6	part of a conserved DNA module involved in light responsiveness
PGU010824	Box 4	231	6	part of a conserved DNA module involved in light responsiveness
PGU010824	Box 4	1803	6	part of a conserved DNA module involved in light responsiveness
PGU012378	Box 4	1547	6	part of a conserved DNA module involved in light responsiveness
PGU012379	Box 4	1544	6	part of a conserved DNA module involved in light responsiveness
PGU013506	Box 4	744	6	part of a conserved DNA module involved in light responsiveness
PGU013506	Box 4	862	6	part of a conserved DNA module involved in light responsiveness
PGU013506	Box 4	1372	6	part of a conserved DNA module involved in light responsiveness
PGU013846	Box 4	282	6	part of a conserved DNA module involved in light responsiveness
PGU013846	Box 4	855	6	part of a conserved DNA module involved in light responsiveness
PGU013846	Box 4	1653	6	part of a conserved DNA module involved in light responsiveness
PGU013846	Box 4	1710	6	part of a conserved DNA module involved in light responsiveness
PGU014847	Box 4	896	6	part of a conserved DNA module involved in light responsiveness
PGU014847	Box 4	1271	6	part of a conserved DNA module involved in light responsiveness
PGU014847	Box 4	1345	6	part of a conserved DNA module involved in light responsiveness
PGU015202	Box 4	1448	6	part of a conserved DNA module involved in light responsiveness
PGU015965	Box 4	639	6	part of a conserved DNA module involved in light responsiveness
PGU015965	Box 4	655	6	part of a conserved DNA module involved in light responsiveness
PGU015965	Box 4	754	6	part of a conserved DNA module involved in light responsiveness
PGU015965	Box 4	762	6	part of a conserved DNA module involved in light responsiveness
PGU015965	Box 4	766	6	part of a conserved DNA module involved in light responsiveness
PGU015965	Box 4	863	6	part of a conserved DNA module involved in light responsiveness
PGU019750	Box 4	213	6	part of a conserved DNA module involved in light responsiveness
PGU019873	Box 4	1690	6	part of a conserved DNA module involved in light responsiveness
PGU021002	Box 4	874	6	part of a conserved DNA module involved in light responsiveness
PGU022177	Box 4	38	6	part of a conserved DNA module involved in light responsiveness
PGU022177	Box 4	264	6	part of a conserved DNA module involved in light responsiveness
PGU022177	Box 4	1216	6	part of a conserved DNA module involved in light responsiveness
PZI002463	Box 4	1542	6	part of a conserved DNA module involved in light responsiveness
PZI004091	Box 4	1114	6	part of a conserved DNA module involved in light responsiveness
PZI008153	Box 4	1628	6	part of a conserved DNA module involved in light responsiveness
PZI009119	Box 4	176	6	part of a conserved DNA module involved in light responsiveness
PZI012749	Box 4	2	6	part of a conserved DNA module involved in light responsiveness
PZI012749	Box 4	815	6	part of a conserved DNA module involved in light responsiveness
PZI013141	Box 4	539	6	part of a conserved DNA module involved in light responsiveness
PZI013141	Box 4	596	6	part of a conserved DNA module involved in light responsiveness
PZI013141	Box 4	1788	6	part of a conserved DNA module involved in light responsiveness
PZI013371	Box 4	73	6	part of a conserved DNA module involved in light responsiveness
PZI013371	Box 4	1358	6	part of a conserved DNA module involved in light responsiveness
PZI015449	Box 4	546	6	part of a conserved DNA module involved in light responsiveness
PZI015449	Box 4	550	6	part of a conserved DNA module involved in light responsiveness
PZI015449	Box 4	554	6	part of a conserved DNA module involved in light responsiveness
PZI015449	Box 4	573	6	part of a conserved DNA module involved in light responsiveness
PZI015449	Box 4	1262	6	part of a conserved DNA module involved in light responsiveness
PZI015449	Box 4	1336	6	part of a conserved DNA module involved in light responsiveness
PZI015449	Box 4	1734	6	part of a conserved DNA module involved in light responsiveness
PZI016571	Box 4	756	6	part of a conserved DNA module involved in light responsiveness
PZI016571	Box 4	777	6	part of a conserved DNA module involved in light responsiveness
PZI016571	Box 4	1816	6	part of a conserved DNA module involved in light responsiveness
PZI016607	Box 4	708	6	part of a conserved DNA module involved in light responsiveness
PZI016607	Box 4	729	6	part of a conserved DNA module involved in light responsiveness
PZI016607	Box 4	864	6	part of a conserved DNA module involved in light responsiveness
PZI016607	Box 4	1816	6	part of a conserved DNA module involved in light responsiveness
PZI017678	Box 4	1896	6	part of a conserved DNA module involved in light responsiveness
PZI019295	Box 4	957	6	part of a conserved DNA module involved in light responsiveness
PZI019767	Box 4	678	6	part of a conserved DNA module involved in light responsiveness
PZI019767	Box 4	690	6	part of a conserved DNA module involved in light responsiveness
PZI019767	Box 4	795	6	part of a conserved DNA module involved in light responsiveness
PZI019767	Box 4	799	6	part of a conserved DNA module involved in light responsiveness
PZI019767	Box 4	872	6	part of a conserved DNA module involved in light responsiveness
PZI019767	Box 4	883	6	part of a conserved DNA module involved in light responsiveness
PZI020880	Box 4	1521	6	part of a conserved DNA module involved in light responsiveness
PZI020880	Box 4	1546	6	part of a conserved DNA module involved in light responsiveness
PZI021597	Box 4	1688	6	part of a conserved DNA module involved in light responsiveness
PZI022188	Box 4	1465	6	part of a conserved DNA module involved in light responsiveness
evm.model.scaffold_116.60	Box 4	84	6	part of a conserved DNA module involved in light responsiveness
evm.model.scaffold_116.60	Box 4	1501	6	part of a conserved DNA module involved in light responsiveness
evm.model.scaffold_116.60	Box 4	1816	6	part of a conserved DNA module involved in light responsiveness
evm.model.scaffold_122.292	Box 4	2	6	part of a conserved DNA module involved in light responsiveness
evm.model.scaffold_122.292	Box 4	40	6	part of a conserved DNA module involved in light responsiveness
evm.model.scaffold_1397.50	Box 4	40	6	part of a conserved DNA module involved in light responsiveness
evm.model.scaffold_1397.50	Box 4	144	6	part of a conserved DNA module involved in light responsiveness
evm.model.scaffold_1397.50	Box 4	252	6	part of a conserved DNA module involved in light responsiveness
evm.model.scaffold_1397.50	Box 4	426	6	part of a conserved DNA module involved in light responsiveness
evm.model.scaffold_1397.50	Box 4	507	6	part of a conserved DNA module involved in light responsiveness
evm.model.scaffold_1397.50	Box 4	590	6	part of a conserved DNA module involved in light responsiveness
evm.model.scaffold_1397.50	Box 4	1018	6	part of a conserved DNA module involved in light responsiveness
evm.model.scaffold_1397.50	Box 4	1816	6	part of a conserved DNA module involved in light responsiveness
evm.model.scaffold_146.40	Box 4	97	6	part of a conserved DNA module involved in light responsiveness
evm.model.scaffold_146.40	Box 4	213	6	part of a conserved DNA module involved in light responsiveness
evm.model.scaffold_146.40	Box 4	232	6	part of a conserved DNA module involved in light responsiveness
evm.model.scaffold_146.40	Box 4	279	6	part of a conserved DNA module involved in light responsiveness
evm.model.scaffold_146.40	Box 4	402	6	part of a conserved DNA module involved in light responsiveness
evm.model.scaffold_146.40	Box 4	564	6	part of a conserved DNA module involved in light responsiveness
evm.model.scaffold_146.40	Box 4	690	6	part of a conserved DNA module involved in light responsiveness
evm.model.scaffold_146.40	Box 4	1444	6	part of a conserved DNA module involved in light responsiveness
evm.model.scaffold_146.40	Box 4	1638	6	part of a conserved DNA module involved in light responsiveness
evm.model.scaffold_169.26	Box 4	487	6	part of a conserved DNA module involved in light responsiveness
evm.model.scaffold_169.26	Box 4	1249	6	part of a conserved DNA module involved in light responsiveness
evm.model.scaffold_169.26	Box 4	1363	6	part of a conserved DNA module involved in light responsiveness
evm.model.scaffold_169.26	Box 4	1784	6	part of a conserved DNA module involved in light responsiveness
evm.model.scaffold_170.49	Box 4	1148	6	part of a conserved DNA module involved in light responsiveness
evm.model.scaffold_188.47	Box 4	140	6	part of a conserved DNA module involved in light responsiveness
evm.model.scaffold_188.47	Box 4	790	6	part of a conserved DNA module involved in light responsiveness
evm.model.scaffold_188.47	Box 4	1736	6	part of a conserved DNA module involved in light responsiveness
evm.model.scaffold_188.47	Box 4	1770	6	part of a conserved DNA module involved in light responsiveness
evm.model.scaffold_188.48	Box 4	29	6	part of a conserved DNA module involved in light responsiveness
evm.model.scaffold_188.48	Box 4	372	6	part of a conserved DNA module involved in light responsiveness
evm.model.scaffold_188.48	Box 4	502	6	part of a conserved DNA module involved in light responsiveness
evm.model.scaffold_188.48	Box 4	562	6	part of a conserved DNA module involved in light responsiveness
evm.model.scaffold_188.48	Box 4	701	6	part of a conserved DNA module involved in light responsiveness
evm.model.scaffold_188.48	Box 4	885	6	part of a conserved DNA module involved in light responsiveness
evm.model.scaffold_188.48	Box 4	1501	6	part of a conserved DNA module involved in light responsiveness
evm.model.scaffold_188.48	Box 4	1739	6	part of a conserved DNA module involved in light responsiveness
evm.model.scaffold_188.49	Box 4	31	6	part of a conserved DNA module involved in light responsiveness
evm.model.scaffold_188.49	Box 4	374	6	part of a conserved DNA module involved in light responsiveness
evm.model.scaffold_188.49	Box 4	504	6	part of a conserved DNA module involved in light responsiveness
evm.model.scaffold_188.49	Box 4	564	6	part of a conserved DNA module involved in light responsiveness
evm.model.scaffold_188.49	Box 4	703	6	part of a conserved DNA module involved in light responsiveness
evm.model.scaffold_188.49	Box 4	887	6	part of a conserved DNA module involved in light responsiveness
evm.model.scaffold_188.49	Box 4	1501	6	part of a conserved DNA module involved in light responsiveness
evm.model.scaffold_188.49	Box 4	1739	6	part of a conserved DNA module involved in light responsiveness
evm.model.scaffold_25.147	Box 4	149	6	part of a conserved DNA module involved in light responsiveness
evm.model.scaffold_25.147	Box 4	158	6	part of a conserved DNA module involved in light responsiveness
evm.model.scaffold_25.147	Box 4	354	6	part of a conserved DNA module involved in light responsiveness
evm.model.scaffold_26.185	Box 4	305	6	part of a conserved DNA module involved in light responsiveness
evm.model.scaffold_26.185	Box 4	561	6	part of a conserved DNA module involved in light responsiveness
evm.model.scaffold_26.185	Box 4	738	6	part of a conserved DNA module involved in light responsiveness
evm.model.scaffold_26.185	Box 4	965	6	part of a conserved DNA module involved in light responsiveness
evm.model.scaffold_26.185	Box 4	1016	6	part of a conserved DNA module involved in light responsiveness
evm.model.scaffold_26.185	Box 4	1125	6	part of a conserved DNA module involved in light responsiveness
evm.model.scaffold_26.185	Box 4	1278	6	part of a conserved DNA module involved in light responsiveness
evm.model.scaffold_27.134	Box 4	797	6	part of a conserved DNA module involved in light responsiveness
evm.model.scaffold_27.134	Box 4	1485	6	part of a conserved DNA module involved in light responsiveness
evm.model.scaffold_27.134	Box 4	1656	6	part of a conserved DNA module involved in light responsiveness
evm.model.scaffold_3.369	Box 4	257	6	part of a conserved DNA module involved in light responsiveness
evm.model.scaffold_3.369	Box 4	611	6	part of a conserved DNA module involved in light responsiveness
evm.model.scaffold_3.369	Box 4	633	6	part of a conserved DNA module involved in light responsiveness
evm.model.scaffold_3.369	Box 4	826	6	part of a conserved DNA module involved in light responsiveness
evm.model.scaffold_3.369	Box 4	1176	6	part of a conserved DNA module involved in light responsiveness
evm.model.scaffold_3.369	Box 4	1330	6	part of a conserved DNA module involved in light responsiveness
evm.model.scaffold_3.369	Box 4	1337	6	part of a conserved DNA module involved in light responsiveness
evm.model.scaffold_3.369	Box 4	1364	6	part of a conserved DNA module involved in light responsiveness
evm.model.scaffold_3.369	Box 4	1375	6	part of a conserved DNA module involved in light responsiveness
evm.model.scaffold_3.369	Box 4	1771	6	part of a conserved DNA module involved in light responsiveness
evm.model.scaffold_3.369	Box 4	1903	6	part of a conserved DNA module involved in light responsiveness
evm.model.scaffold_34.104	Box 4	107	6	part of a conserved DNA module involved in light responsiveness
evm.model.scaffold_34.104	Box 4	169	6	part of a conserved DNA module involved in light responsiveness
evm.model.scaffold_34.104	Box 4	173	6	part of a conserved DNA module involved in light responsiveness
evm.model.scaffold_34.104	Box 4	468	6	part of a conserved DNA module involved in light responsiveness
evm.model.scaffold_34.104	Box 4	487	6	part of a conserved DNA module involved in light responsiveness
evm.model.scaffold_34.104	Box 4	495	6	part of a conserved DNA module involved in light responsiveness
evm.model.scaffold_34.104	Box 4	591	6	part of a conserved DNA module involved in light responsiveness
evm.model.scaffold_34.104	Box 4	621	6	part of a conserved DNA module involved in light responsiveness
evm.model.scaffold_34.104	Box 4	654	6	part of a conserved DNA module involved in light responsiveness
evm.model.scaffold_34.104	Box 4	829	6	part of a conserved DNA module involved in light responsiveness
evm.model.scaffold_34.104	Box 4	843	6	part of a conserved DNA module involved in light responsiveness
evm.model.scaffold_34.104	Box 4	1179	6	part of a conserved DNA module involved in light responsiveness
evm.model.scaffold_34.104	Box 4	1250	6	part of a conserved DNA module involved in light responsiveness
evm.model.scaffold_34.104	Box 4	1378	6	part of a conserved DNA module involved in light responsiveness
evm.model.scaffold_34.104	Box 4	1603	6	part of a conserved DNA module involved in light responsiveness
evm.model.scaffold_34.104	Box 4	1625	6	part of a conserved DNA module involved in light responsiveness
evm.model.scaffold_34.104	Box 4	1712	6	part of a conserved DNA module involved in light responsiveness
evm.model.scaffold_54.121	Box 4	339	6	part of a conserved DNA module involved in light responsiveness
evm.model.scaffold_54.121	Box 4	1561	6	part of a conserved DNA module involved in light responsiveness
evm.model.scaffold_69.68	Box 4	484	6	part of a conserved DNA module involved in light responsiveness
evm.model.scaffold_69.68	Box 4	658	6	part of a conserved DNA module involved in light responsiveness
evm.model.scaffold_69.68	Box 4	1074	6	part of a conserved DNA module involved in light responsiveness
evm.model.scaffold_69.68	Box 4	1468	6	part of a conserved DNA module involved in light responsiveness
evm.model.scaffold_69.68	Box 4	1739	6	part of a conserved DNA module involved in light responsiveness
evm.model.scaffold_69.68	Box 4	1883	6	part of a conserved DNA module involved in light responsiveness
evm.model.scaffold_81.152.5	Box 4	798	6	part of a conserved DNA module involved in light responsiveness
evm.model.scaffold_81.152.5	Box 4	1379	6	part of a conserved DNA module involved in light responsiveness
evm.model.scaffold_81.173	Box 4	160	6	part of a conserved DNA module involved in light responsiveness
evm.model.scaffold_81.173	Box 4	339	6	part of a conserved DNA module involved in light responsiveness
evm.model.scaffold_81.173	Box 4	509	6	part of a conserved DNA module involved in light responsiveness
evm.model.scaffold_81.173	Box 4	645	6	part of a conserved DNA module involved in light responsiveness
evm.model.scaffold_81.173	Box 4	1179	6	part of a conserved DNA module involved in light responsiveness
evm.model.scaffold_81.173	Box 4	1341	6	part of a conserved DNA module involved in light responsiveness
evm.model.scaffold_81.177	Box 4	108	6	part of a conserved DNA module involved in light responsiveness
evm.model.scaffold_81.177	Box 4	183	6	part of a conserved DNA module involved in light responsiveness
evm.model.scaffold_81.177	Box 4	187	6	part of a conserved DNA module involved in light responsiveness
evm.model.scaffold_81.177	Box 4	191	6	part of a conserved DNA module involved in light responsiveness
evm.model.scaffold_81.177	Box 4	250	6	part of a conserved DNA module involved in light responsiveness
evm.model.scaffold_81.177	Box 4	511	6	part of a conserved DNA module involved in light responsiveness
evm.model.scaffold_81.177	Box 4	656	6	part of a conserved DNA module involved in light responsiveness
evm.model.scaffold_81.177	Box 4	863	6	part of a conserved DNA module involved in light responsiveness
evm.model.scaffold_81.177	Box 4	1402	6	part of a conserved DNA module involved in light responsiveness
evm.model.scaffold_81.177	Box 4	1468	6	part of a conserved DNA module involved in light responsiveness
evm.model.scaffold_81.177	Box 4	1615	6	part of a conserved DNA module involved in light responsiveness
evm.model.scaffold_81.177	Box 4	1660	6	part of a conserved DNA module involved in light responsiveness
evm.model.scaffold_81.177	Box 4	1753	6	part of a conserved DNA module involved in light responsiveness
evm.model.scaffold_81.177	Box 4	1792	6	part of a conserved DNA module involved in light responsiveness
Gel009553	CAT-box	1298	6	cis-acting regulatory element related to meristem expression
Gel011802	CAT-box	946	6	cis-acting regulatory element related to meristem expression
Gel012785	CAT-box	565	6	cis-acting regulatory element related to meristem expression
Gel014176	CAT-box	1004	6	cis-acting regulatory element related to meristem expression
Gel014412	CAT-box	1871	6	cis-acting regulatory element related to meristem expression
PGU006458	CAT-box	509	6	cis-acting regulatory element related to meristem expression
PGU006458	CAT-box	528	6	cis-acting regulatory element related to meristem expression
PGU006458	CAT-box	759	6	cis-acting regulatory element related to meristem expression
PGU006701	CAT-box	570	6	cis-acting regulatory element related to meristem expression
PGU008210	CAT-box	1	6	cis-acting regulatory element related to meristem expression
PGU009698	CAT-box	184	6	cis-acting regulatory element related to meristem expression
PGU009698	CAT-box	277	6	cis-acting regulatory element related to meristem expression
PGU010824	CAT-box	30	6	cis-acting regulatory element related to meristem expression
PGU012378	CAT-box	1044	6	cis-acting regulatory element related to meristem expression
PGU013846	CAT-box	1148	6	cis-acting regulatory element related to meristem expression
PGU013846	CAT-box	1982	6	cis-acting regulatory element related to meristem expression
PGU019750	CAT-box	190	6	cis-acting regulatory element related to meristem expression
PGU019873	CAT-box	129	6	cis-acting regulatory element related to meristem expression
PGU019873	CAT-box	568	6	cis-acting regulatory element related to meristem expression
PZI004091	CAT-box	762	6	cis-acting regulatory element related to meristem expression
PZI004101	CAT-box	1635	6	cis-acting regulatory element related to meristem expression
PZI012749	CAT-box	783	6	cis-acting regulatory element related to meristem expression
PZI013141	CAT-box	1122	6	cis-acting regulatory element related to meristem expression
PZI018494	CAT-box	908	6	cis-acting regulatory element related to meristem expression
PZI020880	CAT-box	991	6	cis-acting regulatory element related to meristem expression
PZI022188	CAT-box	868	6	cis-acting regulatory element related to meristem expression
PZI022188	CAT-box	1110	6	cis-acting regulatory element related to meristem expression
PZI022188	CAT-box	1305	6	cis-acting regulatory element related to meristem expression
evm.model.scaffold_116.60	CAT-box	404	6	cis-acting regulatory element related to meristem expression
evm.model.scaffold_170.49	CAT-box	887	6	cis-acting regulatory element related to meristem expression
evm.model.scaffold_25.147	CAT-box	213	6	cis-acting regulatory element related to meristem expression
evm.model.scaffold_27.134	CAT-box	1234	6	cis-acting regulatory element related to meristem expression
Gel005020	CCAAT-box	1689	6	MYBHv1 binding site
Gel005607	CCAAT-box	473	6	MYBHv1 binding site
Gel005967	CCAAT-box	687	6	MYBHv1 binding site
Gel012110	CCAAT-box	1847	6	MYBHv1 binding site
Gel014176	CCAAT-box	447	6	MYBHv1 binding site
Gel014176	CCAAT-box	849	6	MYBHv1 binding site
Gel014412	CCAAT-box	1888	6	MYBHv1 binding site
Gel014681	CCAAT-box	123	6	MYBHv1 binding site
Gel014681	CCAAT-box	319	6	MYBHv1 binding site
Gel017829	CCAAT-box	827	6	MYBHv1 binding site
Gel019188	CCAAT-box	1864	6	MYBHv1 binding site
PGU003466	CCAAT-box	947	6	MYBHv1 binding site
PGU006458	CCAAT-box	326	6	MYBHv1 binding site
PGU009696	CCAAT-box	992	6	MYBHv1 binding site
PGU009696	CCAAT-box	1452	6	MYBHv1 binding site
PGU013506	CCAAT-box	137	6	MYBHv1 binding site
PGU013506	CCAAT-box	1604	6	MYBHv1 binding site
PGU013891	CCAAT-box	1158	6	MYBHv1 binding site
PGU013891	CCAAT-box	1196	6	MYBHv1 binding site
PGU013891	CCAAT-box	1288	6	MYBHv1 binding site
PGU015202	CCAAT-box	986	6	MYBHv1 binding site
PGU015202	CCAAT-box	1001	6	MYBHv1 binding site
PGU015202	CCAAT-box	1013	6	MYBHv1 binding site
PGU015202	CCAAT-box	1028	6	MYBHv1 binding site
PGU015965	CCAAT-box	370	6	MYBHv1 binding site
PGU015965	CCAAT-box	1168	6	MYBHv1 binding site
PGU019750	CCAAT-box	1772	6	MYBHv1 binding site
PGU019873	CCAAT-box	877	6	MYBHv1 binding site
PGU021002	CCAAT-box	162	6	MYBHv1 binding site
PGU021002	CCAAT-box	1800	6	MYBHv1 binding site
PZI004091	CCAAT-box	1497	6	MYBHv1 binding site
PZI004101	CCAAT-box	1615	6	MYBHv1 binding site
PZI006938	CCAAT-box	153	6	MYBHv1 binding site
PZI006938	CCAAT-box	162	6	MYBHv1 binding site
PZI006938	CCAAT-box	361	6	MYBHv1 binding site
PZI006938	CCAAT-box	580	6	MYBHv1 binding site
PZI006938	CCAAT-box	680	6	MYBHv1 binding site
PZI009119	CCAAT-box	1466	6	MYBHv1 binding site
PZI012749	CCAAT-box	1767	6	MYBHv1 binding site
PZI013371	CCAAT-box	223	6	MYBHv1 binding site
PZI013371	CCAAT-box	971	6	MYBHv1 binding site
PZI013373	CCAAT-box	924	6	MYBHv1 binding site
PZI013373	CCAAT-box	1076	6	MYBHv1 binding site
PZI016571	CCAAT-box	316	6	MYBHv1 binding site
PZI016607	CCAAT-box	267	6	MYBHv1 binding site
PZI017678	CCAAT-box	715	6	MYBHv1 binding site
PZI018445	CCAAT-box	389	6	MYBHv1 binding site
PZI019767	CCAAT-box	1189	6	MYBHv1 binding site
PZI019767	CCAAT-box	1657	6	MYBHv1 binding site
PZI021296	CCAAT-box	141	6	MYBHv1 binding site
PZI021296	CCAAT-box	680	6	MYBHv1 binding site
PZI021296	CCAAT-box	1564	6	MYBHv1 binding site
PZI022188	CCAAT-box	1335	6	MYBHv1 binding site
evm.model.scaffold_116.60	CCAAT-box	396	6	MYBHv1 binding site
evm.model.scaffold_116.60	CCAAT-box	1300	6	MYBHv1 binding site
evm.model.scaffold_146.40	CCAAT-box	1717	6	MYBHv1 binding site
evm.model.scaffold_169.26	CCAAT-box	1863	6	MYBHv1 binding site
evm.model.scaffold_188.47	CCAAT-box	1847	6	MYBHv1 binding site
evm.model.scaffold_81.152.5	CCAAT-box	1546	6	MYBHv1 binding site
evm.model.scaffold_81.152.5	CCAAT-box	1687	6	MYBHv1 binding site
evm.model.scaffold_81.152.5	CCAAT-box	1975	6	MYBHv1 binding site
Gel005020	CGTCA-motif	1677	5	cis-acting regulatory element involved in the MeJA-responsiveness
Gel005607	CGTCA-motif	319	5	cis-acting regulatory element involved in the MeJA-responsiveness
Gel005607	CGTCA-motif	333	5	cis-acting regulatory element involved in the MeJA-responsiveness
Gel005607	CGTCA-motif	408	5	cis-acting regulatory element involved in the MeJA-responsiveness
Gel005607	CGTCA-motif	1399	5	cis-acting regulatory element involved in the MeJA-responsiveness
Gel005967	CGTCA-motif	237	5	cis-acting regulatory element involved in the MeJA-responsiveness
Gel005967	CGTCA-motif	1766	5	cis-acting regulatory element involved in the MeJA-responsiveness
Gel009553	CGTCA-motif	1442	5	cis-acting regulatory element involved in the MeJA-responsiveness
Gel011714	CGTCA-motif	17	5	cis-acting regulatory element involved in the MeJA-responsiveness
Gel011714	CGTCA-motif	163	5	cis-acting regulatory element involved in the MeJA-responsiveness
Gel012785	CGTCA-motif	1625	5	cis-acting regulatory element involved in the MeJA-responsiveness
Gel014176	CGTCA-motif	457	5	cis-acting regulatory element involved in the MeJA-responsiveness
Gel014176	CGTCA-motif	591	5	cis-acting regulatory element involved in the MeJA-responsiveness
Gel014412	CGTCA-motif	1677	5	cis-acting regulatory element involved in the MeJA-responsiveness
Gel014412	CGTCA-motif	1980	5	cis-acting regulatory element involved in the MeJA-responsiveness
Gel014413	CGTCA-motif	999	5	cis-acting regulatory element involved in the MeJA-responsiveness
Gel014413	CGTCA-motif	1313	5	cis-acting regulatory element involved in the MeJA-responsiveness
Gel014681	CGTCA-motif	1277	5	cis-acting regulatory element involved in the MeJA-responsiveness
Gel014681	CGTCA-motif	1634	5	cis-acting regulatory element involved in the MeJA-responsiveness
Gel015312	CGTCA-motif	961	5	cis-acting regulatory element involved in the MeJA-responsiveness
Gel017829	CGTCA-motif	546	5	cis-acting regulatory element involved in the MeJA-responsiveness
Gel019188	CGTCA-motif	31	5	cis-acting regulatory element involved in the MeJA-responsiveness
PGU000382	CGTCA-motif	1536	5	cis-acting regulatory element involved in the MeJA-responsiveness
PGU003466	CGTCA-motif	451	5	cis-acting regulatory element involved in the MeJA-responsiveness
PGU003466	CGTCA-motif	914	5	cis-acting regulatory element involved in the MeJA-responsiveness
PGU004430	CGTCA-motif	1634	5	cis-acting regulatory element involved in the MeJA-responsiveness
PGU004484	CGTCA-motif	133	5	cis-acting regulatory element involved in the MeJA-responsiveness
PGU004484	CGTCA-motif	381	5	cis-acting regulatory element involved in the MeJA-responsiveness
PGU004484	CGTCA-motif	902	5	cis-acting regulatory element involved in the MeJA-responsiveness
PGU006042	CGTCA-motif	781	5	cis-acting regulatory element involved in the MeJA-responsiveness
PGU006042	CGTCA-motif	1475	5	cis-acting regulatory element involved in the MeJA-responsiveness
PGU006458	CGTCA-motif	1360	5	cis-acting regulatory element involved in the MeJA-responsiveness
PGU006701	CGTCA-motif	1875	5	cis-acting regulatory element involved in the MeJA-responsiveness
PGU008210	CGTCA-motif	8	5	cis-acting regulatory element involved in the MeJA-responsiveness
PGU008210	CGTCA-motif	1159	5	cis-acting regulatory element involved in the MeJA-responsiveness
PGU008210	CGTCA-motif	1945	5	cis-acting regulatory element involved in the MeJA-responsiveness
PGU009698	CGTCA-motif	96	5	cis-acting regulatory element involved in the MeJA-responsiveness
PGU009698	CGTCA-motif	460	5	cis-acting regulatory element involved in the MeJA-responsiveness
PGU009698	CGTCA-motif	1640	5	cis-acting regulatory element involved in the MeJA-responsiveness
PGU009698	CGTCA-motif	1722	5	cis-acting regulatory element involved in the MeJA-responsiveness
PGU010824	CGTCA-motif	929	5	cis-acting regulatory element involved in the MeJA-responsiveness
PGU010824	CGTCA-motif	932	5	cis-acting regulatory element involved in the MeJA-responsiveness
PGU012378	CGTCA-motif	1654	5	cis-acting regulatory element involved in the MeJA-responsiveness
PGU012379	CGTCA-motif	807	5	cis-acting regulatory element involved in the MeJA-responsiveness
PGU012379	CGTCA-motif	1651	5	cis-acting regulatory element involved in the MeJA-responsiveness
PGU013506	CGTCA-motif	284	5	cis-acting regulatory element involved in the MeJA-responsiveness
PGU013506	CGTCA-motif	547	5	cis-acting regulatory element involved in the MeJA-responsiveness
PGU013506	CGTCA-motif	920	5	cis-acting regulatory element involved in the MeJA-responsiveness
PGU013846	CGTCA-motif	1596	5	cis-acting regulatory element involved in the MeJA-responsiveness
PGU013891	CGTCA-motif	1727	5	cis-acting regulatory element involved in the MeJA-responsiveness
PGU014847	CGTCA-motif	4	5	cis-acting regulatory element involved in the MeJA-responsiveness
PGU014847	CGTCA-motif	1492	5	cis-acting regulatory element involved in the MeJA-responsiveness
PGU015202	CGTCA-motif	264	5	cis-acting regulatory element involved in the MeJA-responsiveness
PGU015202	CGTCA-motif	399	5	cis-acting regulatory element involved in the MeJA-responsiveness
PGU015207	CGTCA-motif	291	5	cis-acting regulatory element involved in the MeJA-responsiveness
PGU015207	CGTCA-motif	1914	5	cis-acting regulatory element involved in the MeJA-responsiveness
PGU015965	CGTCA-motif	519	5	cis-acting regulatory element involved in the MeJA-responsiveness
PGU019750	CGTCA-motif	1371	5	cis-acting regulatory element involved in the MeJA-responsiveness
PGU019750	CGTCA-motif	1374	5	cis-acting regulatory element involved in the MeJA-responsiveness
PGU019750	CGTCA-motif	1696	5	cis-acting regulatory element involved in the MeJA-responsiveness
PGU019750	CGTCA-motif	1761	5	cis-acting regulatory element involved in the MeJA-responsiveness
PGU019873	CGTCA-motif	611	5	cis-acting regulatory element involved in the MeJA-responsiveness
PGU019873	CGTCA-motif	1034	5	cis-acting regulatory element involved in the MeJA-responsiveness
PGU019873	CGTCA-motif	1193	5	cis-acting regulatory element involved in the MeJA-responsiveness
PGU021002	CGTCA-motif	116	5	cis-acting regulatory element involved in the MeJA-responsiveness
PGU021002	CGTCA-motif	254	5	cis-acting regulatory element involved in the MeJA-responsiveness
PZI001168	CGTCA-motif	629	5	cis-acting regulatory element involved in the MeJA-responsiveness
PZI001168	CGTCA-motif	952	5	cis-acting regulatory element involved in the MeJA-responsiveness
PZI001168	CGTCA-motif	1073	5	cis-acting regulatory element involved in the MeJA-responsiveness
PZI001168	CGTCA-motif	1402	5	cis-acting regulatory element involved in the MeJA-responsiveness
PZI001168	CGTCA-motif	1434	5	cis-acting regulatory element involved in the MeJA-responsiveness
PZI003236	CGTCA-motif	562	5	cis-acting regulatory element involved in the MeJA-responsiveness
PZI003236	CGTCA-motif	1728	5	cis-acting regulatory element involved in the MeJA-responsiveness
PZI004091	CGTCA-motif	37	5	cis-acting regulatory element involved in the MeJA-responsiveness
PZI004091	CGTCA-motif	71	5	cis-acting regulatory element involved in the MeJA-responsiveness
PZI004091	CGTCA-motif	241	5	cis-acting regulatory element involved in the MeJA-responsiveness
PZI004091	CGTCA-motif	344	5	cis-acting regulatory element involved in the MeJA-responsiveness
PZI004091	CGTCA-motif	1773	5	cis-acting regulatory element involved in the MeJA-responsiveness
PZI004101	CGTCA-motif	1242	5	cis-acting regulatory element involved in the MeJA-responsiveness
PZI004101	CGTCA-motif	1774	5	cis-acting regulatory element involved in the MeJA-responsiveness
PZI006938	CGTCA-motif	280	5	cis-acting regulatory element involved in the MeJA-responsiveness
PZI006938	CGTCA-motif	715	5	cis-acting regulatory element involved in the MeJA-responsiveness
PZI006938	CGTCA-motif	1014	5	cis-acting regulatory element involved in the MeJA-responsiveness
PZI008153	CGTCA-motif	1535	5	cis-acting regulatory element involved in the MeJA-responsiveness
PZI009076	CGTCA-motif	212	5	cis-acting regulatory element involved in the MeJA-responsiveness
PZI009076	CGTCA-motif	1914	5	cis-acting regulatory element involved in the MeJA-responsiveness
PZI009076	CGTCA-motif	1962	5	cis-acting regulatory element involved in the MeJA-responsiveness
PZI009086	CGTCA-motif	43	5	cis-acting regulatory element involved in the MeJA-responsiveness
PZI009086	CGTCA-motif	1914	5	cis-acting regulatory element involved in the MeJA-responsiveness
PZI009086	CGTCA-motif	1962	5	cis-acting regulatory element involved in the MeJA-responsiveness
PZI012749	CGTCA-motif	1590	5	cis-acting regulatory element involved in the MeJA-responsiveness
PZI012749	CGTCA-motif	1684	5	cis-acting regulatory element involved in the MeJA-responsiveness
PZI013141	CGTCA-motif	1111	5	cis-acting regulatory element involved in the MeJA-responsiveness
PZI013141	CGTCA-motif	1708	5	cis-acting regulatory element involved in the MeJA-responsiveness
PZI013371	CGTCA-motif	41	5	cis-acting regulatory element involved in the MeJA-responsiveness
PZI013371	CGTCA-motif	1157	5	cis-acting regulatory element involved in the MeJA-responsiveness
PZI013373	CGTCA-motif	583	5	cis-acting regulatory element involved in the MeJA-responsiveness
PZI013373	CGTCA-motif	678	5	cis-acting regulatory element involved in the MeJA-responsiveness
PZI013373	CGTCA-motif	957	5	cis-acting regulatory element involved in the MeJA-responsiveness
PZI015449	CGTCA-motif	295	5	cis-acting regulatory element involved in the MeJA-responsiveness
PZI015449	CGTCA-motif	311	5	cis-acting regulatory element involved in the MeJA-responsiveness
PZI015449	CGTCA-motif	442	5	cis-acting regulatory element involved in the MeJA-responsiveness
PZI015449	CGTCA-motif	458	5	cis-acting regulatory element involved in the MeJA-responsiveness
PZI015449	CGTCA-motif	1677	5	cis-acting regulatory element involved in the MeJA-responsiveness
PZI016571	CGTCA-motif	343	5	cis-acting regulatory element involved in the MeJA-responsiveness
PZI016607	CGTCA-motif	335	5	cis-acting regulatory element involved in the MeJA-responsiveness
PZI016607	CGTCA-motif	889	5	cis-acting regulatory element involved in the MeJA-responsiveness
PZI017678	CGTCA-motif	1365	5	cis-acting regulatory element involved in the MeJA-responsiveness
PZI018445	CGTCA-motif	180	5	cis-acting regulatory element involved in the MeJA-responsiveness
PZI018445	CGTCA-motif	895	5	cis-acting regulatory element involved in the MeJA-responsiveness
PZI018445	CGTCA-motif	969	5	cis-acting regulatory element involved in the MeJA-responsiveness
PZI018445	CGTCA-motif	1904	5	cis-acting regulatory element involved in the MeJA-responsiveness
PZI018445	CGTCA-motif	1967	5	cis-acting regulatory element involved in the MeJA-responsiveness
PZI018494	CGTCA-motif	1380	5	cis-acting regulatory element involved in the MeJA-responsiveness
PZI018997	CGTCA-motif	1945	5	cis-acting regulatory element involved in the MeJA-responsiveness
PZI019295	CGTCA-motif	1766	5	cis-acting regulatory element involved in the MeJA-responsiveness
PZI019767	CGTCA-motif	639	5	cis-acting regulatory element involved in the MeJA-responsiveness
PZI020880	CGTCA-motif	574	5	cis-acting regulatory element involved in the MeJA-responsiveness
PZI020880	CGTCA-motif	583	5	cis-acting regulatory element involved in the MeJA-responsiveness
PZI020880	CGTCA-motif	586	5	cis-acting regulatory element involved in the MeJA-responsiveness
PZI020880	CGTCA-motif	701	5	cis-acting regulatory element involved in the MeJA-responsiveness
PZI020880	CGTCA-motif	756	5	cis-acting regulatory element involved in the MeJA-responsiveness
PZI020880	CGTCA-motif	1297	5	cis-acting regulatory element involved in the MeJA-responsiveness
PZI020880	CGTCA-motif	1826	5	cis-acting regulatory element involved in the MeJA-responsiveness
PZI021296	CGTCA-motif	138	5	cis-acting regulatory element involved in the MeJA-responsiveness
PZI021597	CGTCA-motif	456	5	cis-acting regulatory element involved in the MeJA-responsiveness
PZI022188	CGTCA-motif	1272	5	cis-acting regulatory element involved in the MeJA-responsiveness
PZI022188	CGTCA-motif	1760	5	cis-acting regulatory element involved in the MeJA-responsiveness
evm.model.scaffold_116.60	CGTCA-motif	254	5	cis-acting regulatory element involved in the MeJA-responsiveness
evm.model.scaffold_116.60	CGTCA-motif	765	5	cis-acting regulatory element involved in the MeJA-responsiveness
evm.model.scaffold_116.60	CGTCA-motif	1026	5	cis-acting regulatory element involved in the MeJA-responsiveness
evm.model.scaffold_122.292	CGTCA-motif	189	5	cis-acting regulatory element involved in the MeJA-responsiveness
evm.model.scaffold_146.40	CGTCA-motif	636	5	cis-acting regulatory element involved in the MeJA-responsiveness
evm.model.scaffold_169.26	CGTCA-motif	1271	5	cis-acting regulatory element involved in the MeJA-responsiveness
evm.model.scaffold_188.47	CGTCA-motif	543	5	cis-acting regulatory element involved in the MeJA-responsiveness
evm.model.scaffold_25.147	CGTCA-motif	269	5	cis-acting regulatory element involved in the MeJA-responsiveness
evm.model.scaffold_25.147	CGTCA-motif	725	5	cis-acting regulatory element involved in the MeJA-responsiveness
evm.model.scaffold_26.185	CGTCA-motif	1866	5	cis-acting regulatory element involved in the MeJA-responsiveness
evm.model.scaffold_27.134	CGTCA-motif	253	5	cis-acting regulatory element involved in the MeJA-responsiveness
evm.model.scaffold_27.134	CGTCA-motif	1976	5	cis-acting regulatory element involved in the MeJA-responsiveness
evm.model.scaffold_54.121	CGTCA-motif	691	5	cis-acting regulatory element involved in the MeJA-responsiveness
evm.model.scaffold_54.121	CGTCA-motif	1357	5	cis-acting regulatory element involved in the MeJA-responsiveness
evm.model.scaffold_67.28	CGTCA-motif	533	5	cis-acting regulatory element involved in the MeJA-responsiveness
evm.model.scaffold_67.28	CGTCA-motif	561	5	cis-acting regulatory element involved in the MeJA-responsiveness
evm.model.scaffold_67.28	CGTCA-motif	1461	5	cis-acting regulatory element involved in the MeJA-responsiveness
evm.model.scaffold_69.68	CGTCA-motif	544	5	cis-acting regulatory element involved in the MeJA-responsiveness
evm.model.scaffold_81.152.5	CGTCA-motif	1926	5	cis-acting regulatory element involved in the MeJA-responsiveness
evm.model.scaffold_81.177	CGTCA-motif	1889	5	cis-acting regulatory element involved in the MeJA-responsiveness
evm.model.scaffold_81.177	CGTCA-motif	1949	5	cis-acting regulatory element involved in the MeJA-responsiveness
Gel005020	chs-CMA1a	693	8	part of a light responsive element
Gel014413	chs-CMA1a	363	8	part of a light responsive element
Gel017829	chs-CMA1a	285	8	part of a light responsive element
PGU004430	chs-CMA1a	57	8	part of a light responsive element
PGU006701	chs-CMA1a	1689	8	part of a light responsive element
PGU009696	chs-CMA1a	660	8	part of a light responsive element
PGU015965	chs-CMA1a	691	8	part of a light responsive element
PZI004051	chs-CMA1a	814	8	part of a light responsive element
PZI019767	chs-CMA1a	726	8	part of a light responsive element
evm.model.scaffold_188.48	chs-CMA1a	1696	8	part of a light responsive element
evm.model.scaffold_188.49	chs-CMA1a	1696	8	part of a light responsive element
evm.model.scaffold_27.134	chs-CMA1a	177	8	part of a light responsive element
evm.model.scaffold_27.134	chs-CMA1a	709	8	part of a light responsive element
evm.model.scaffold_3.369	chs-CMA1a	1248	8	part of a light responsive element
evm.model.scaffold_34.104	chs-CMA1a	202	8	part of a light responsive element
evm.model.scaffold_34.104	chs-CMA1a	218	8	part of a light responsive element
evm.model.scaffold_34.104	chs-CMA1a	556	8	part of a light responsive element
evm.model.scaffold_34.104	chs-CMA1a	975	8	part of a light responsive element
evm.model.scaffold_81.152.5	chs-CMA1a	1145	8	part of a light responsive element
Gel012110	chs-CMA2a	197	8	part of a light responsive element
Gel014681	chs-CMA2a	382	8	part of a light responsive element
PGU010824	chs-CMA2a	924	8	part of a light responsive element
PGU013891	chs-CMA2a	345	8	part of a light responsive element
PZI021597	chs-CMA2a	1535	8	part of a light responsive element
evm.model.scaffold_25.147	chs-CMA2a	1033	8	part of a light responsive element
evm.model.scaffold_81.173	chs-CMA2a	310	8	part of a light responsive element
Gel005020	circadian	349	9	cis-acting regulatory element involved in circadian control
Gel014681	circadian	1716	9	cis-acting regulatory element involved in circadian control
PGU003466	circadian	163	9	cis-acting regulatory element involved in circadian control
PGU004484	circadian	1865	9	cis-acting regulatory element involved in circadian control
PGU006042	circadian	1091	9	cis-acting regulatory element involved in circadian control
PGU013846	circadian	1258	9	cis-acting regulatory element involved in circadian control
PGU015965	circadian	1791	9	cis-acting regulatory element involved in circadian control
PGU015965	circadian	1795	9	cis-acting regulatory element involved in circadian control
PZI004051	circadian	868	9	cis-acting regulatory element involved in circadian control
PZI004091	circadian	1399	9	cis-acting regulatory element involved in circadian control
PZI009076	circadian	587	9	cis-acting regulatory element involved in circadian control
PZI009086	circadian	418	9	cis-acting regulatory element involved in circadian control
PZI016571	circadian	619	9	cis-acting regulatory element involved in circadian control
PZI016607	circadian	568	9	cis-acting regulatory element involved in circadian control
PZI017678	circadian	528	9	cis-acting regulatory element involved in circadian control
PZI018445	circadian	1598	9	cis-acting regulatory element involved in circadian control
evm.model.scaffold_116.60	circadian	1620	9	cis-acting regulatory element involved in circadian control
evm.model.scaffold_1397.50	circadian	806	9	cis-acting regulatory element involved in circadian control
evm.model.scaffold_170.49	circadian	485	9	cis-acting regulatory element involved in circadian control
evm.model.scaffold_25.147	circadian	317	9	cis-acting regulatory element involved in circadian control
Gel005020	GA-motif	1553	8	part of a light responsive element
Gel005607	GA-motif	1034	8	part of a light responsive element
PGU006458	GA-motif	590	8	part of a light responsive element
PGU006458	GA-motif	717	8	part of a light responsive element
PGU006458	GA-motif	727	8	part of a light responsive element
PGU006701	GA-motif	1418	8	part of a light responsive element
PGU013506	GA-motif	735	8	part of a light responsive element
PZI004101	GA-motif	105	8	part of a light responsive element
PZI013371	GA-motif	708	8	part of a light responsive element
PZI016571	GA-motif	750	8	part of a light responsive element
PZI016607	GA-motif	702	8	part of a light responsive element
evm.model.scaffold_170.49	GA-motif	20	8	part of a light responsive element
evm.model.scaffold_3.369	GA-motif	1180	8	part of a light responsive element
evm.model.scaffold_54.121	GA-motif	583	8	part of a light responsive element
evm.model.scaffold_81.173	GA-motif	130	8	part of a light responsive element
evm.model.scaffold_81.177	GA-motif	520	8	part of a light responsive element
Gel005020	GARE-motif	1817	7	gibberellin-responsive element
PGU003466	GARE-motif	926	7	gibberellin-responsive element
PGU003466	GARE-motif	1921	7	gibberellin-responsive element
PGU009696	GARE-motif	641	7	gibberellin-responsive element
PGU015965	GARE-motif	18	7	gibberellin-responsive element
PZI001168	GARE-motif	1478	7	gibberellin-responsive element
PZI004091	GARE-motif	653	7	gibberellin-responsive element
PZI004101	GARE-motif	168	7	gibberellin-responsive element
PZI006938	GARE-motif	437	7	gibberellin-responsive element
PZI013373	GARE-motif	631	7	gibberellin-responsive element
PZI018997	GARE-motif	381	7	gibberellin-responsive element
PZI020880	GARE-motif	1019	7	gibberellin-responsive element
PZI021597	GARE-motif	1437	7	gibberellin-responsive element
evm.model.scaffold_122.292	GARE-motif	1472	7	gibberellin-responsive element
evm.model.scaffold_122.292	GARE-motif	1817	7	gibberellin-responsive element
evm.model.scaffold_169.26	GARE-motif	270	7	gibberellin-responsive element
evm.model.scaffold_170.49	GARE-motif	941	7	gibberellin-responsive element
evm.model.scaffold_188.47	GARE-motif	975	7	gibberellin-responsive element
evm.model.scaffold_3.369	GARE-motif	299	7	gibberellin-responsive element
Gel000927	GATA-motif	1128	9	part of a light responsive element
Gel005607	GATA-motif	1780	7	part of a light responsive element
Gel005967	GATA-motif	600	10	part of a light responsive element
Gel009553	GATA-motif	1258	10	part of a light responsive element
Gel009553	GATA-motif	1799	10	part of a light responsive element
Gel011714	GATA-motif	1739	7	part of a light responsive element
Gel012785	GATA-motif	1034	9	part of a light responsive element
Gel014176	GATA-motif	1174	9	part of a light responsive element
Gel014176	GATA-motif	1334	7	part of a light responsive element
PGU006701	GATA-motif	1955	9	part of a light responsive element
PGU009698	GATA-motif	1208	10	part of a light responsive element
PGU009698	GATA-motif	1961	10	part of a light responsive element
PGU010824	GATA-motif	41	9	part of a light responsive element
PGU014847	GATA-motif	1800	10	part of a light responsive element
PGU019873	GATA-motif	938	7	part of a light responsive element
PZI001168	GATA-motif	330	9	part of a light responsive element
PZI003236	GATA-motif	254	7	part of a light responsive element
PZI003236	GATA-motif	424	7	part of a light responsive element
PZI004051	GATA-motif	522	7	part of a light responsive element
PZI004091	GATA-motif	681	10	part of a light responsive element
PZI006938	GATA-motif	799	7	part of a light responsive element
PZI006938	GATA-motif	1474	7	part of a light responsive element
PZI012749	GATA-motif	163	7	part of a light responsive element
PZI013373	GATA-motif	1738	7	part of a light responsive element
PZI013373	GATA-motif	1961	10	part of a light responsive element
PZI015449	GATA-motif	1801	10	part of a light responsive element
PZI018997	GATA-motif	224	7	part of a light responsive element
PZI019295	GATA-motif	803	7	part of a light responsive element
PZI019295	GATA-motif	838	7	part of a light responsive element
PZI019295	GATA-motif	1738	10	part of a light responsive element
PZI021597	GATA-motif	624	7	part of a light responsive element
PZI021597	GATA-motif	1923	9	part of a light responsive element
PZI022188	GATA-motif	543	7	part of a light responsive element
evm.model.scaffold_116.60	GATA-motif	200	10	part of a light responsive element
evm.model.scaffold_1397.50	GATA-motif	907	7	part of a light responsive element
evm.model.scaffold_1397.50	GATA-motif	1125	9	part of a light responsive element
evm.model.scaffold_146.40	GATA-motif	303	7	part of a light responsive element
evm.model.scaffold_146.40	GATA-motif	809	10	part of a light responsive element
evm.model.scaffold_170.49	GATA-motif	731	9	part of a light responsive element
evm.model.scaffold_188.47	GATA-motif	1712	7	part of a light responsive element
evm.model.scaffold_27.134	GATA-motif	1145	10	part of a light responsive element
evm.model.scaffold_54.121	GATA-motif	129	10	part of a light responsive element
evm.model.scaffold_54.121	GATA-motif	1485	7	part of a light responsive element
evm.model.scaffold_69.68	GATA-motif	1287	9	part of a light responsive element
Gel003665	G-box	1035	6	cis-acting regulatory element involved in light responsiveness
Gel003665	G-box	1205	6	cis-acting regulatory element involved in light responsiveness
Gel003665	G-Box	1095	10	cis-acting regulatory element involved in light responsiveness
Gel003665	G-Box	1205	6	cis-acting regulatory element involved in light responsiveness
Gel009553	G-Box	1449	6	cis-acting regulatory element involved in light responsiveness
Gel009553	G-Box	1545	6	cis-acting regulatory element involved in light responsiveness
Gel009553	G-Box	1574	6	cis-acting regulatory element involved in light responsiveness
Gel011714	G-box	808	6	cis-acting regulatory element involved in light responsiveness
Gel011802	G-box	1181	6	cis-acting regulatory element involved in light responsiveness
Gel012110	G-box	606	6	cis-acting regulatory element involved in light responsiveness
Gel012785	G-box	1436	6	cis-acting regulatory element involved in light responsiveness
Gel014413	G-Box	1375	6	cis-acting regulatory element involved in light responsiveness
Gel014413	G-Box	1771	6	cis-acting regulatory element involved in light responsiveness
Gel014413	G-box	1771	6	cis-acting regulatory element involved in light responsiveness
Gel014416	G-box	1704	6	cis-acting regulatory element involved in light responsiveness
Gel014681	G-box	20	6	cis-acting regulatory element involved in light responsiveness
Gel017829	G-Box	1846	6	cis-acting regulatory element involved in light responsiveness
Gel019188	G-Box	1500	6	cis-acting regulatory element involved in light responsiveness
Gel019188	G-Box	1576	6	cis-acting regulatory element involved in light responsiveness
Gel019188	G-box	32	6	cis-acting regulatory element involved in light responsiveness
Gel019188	G-box	349	6	cis-acting regulatory element involved in light responsiveness
Gel019188	G-box	1499	10.5	cis-acting regulatory element involved in light responsiveness
Gel019188	G-box	1500	6	cis-acting regulatory element involved in light responsiveness
Gel019188	G-box	1576	6	cis-acting regulatory element involved in light responsiveness
PGU000382	G-box	441	6	cis-acting regulatory element involved in light responsiveness
PGU000382	G-box	459	6	cis-acting regulatory element involved in light responsiveness
PGU000382	G-box	514	6	cis-acting regulatory element involved in light responsiveness
PGU000382	G-box	1883	6	cis-acting regulatory element involved in light responsiveness
PGU003466	G-Box	126	6	cis-acting regulatory element involved in light responsiveness
PGU003466	G-Box	439	6	cis-acting regulatory element involved in light responsiveness
PGU003466	G-Box	1003	6	cis-acting regulatory element involved in light responsiveness
PGU003466	G-box	439	6	cis-acting regulatory element involved in light responsiveness
PGU003466	G-box	640	6	cis-acting regulatory element involved in light responsiveness
PGU003466	G-box	648	6	cis-acting regulatory element involved in light responsiveness
PGU004430	G-box	380	6	cis-acting regulatory element involved in light responsiveness
PGU006042	G-box	1473	6	cis-acting regulatory element involved in light responsiveness
PGU006458	G-Box	1067	6	cis-acting regulatory element involved in light responsiveness
PGU006458	G-Box	1550	6	cis-acting regulatory element involved in light responsiveness
PGU006458	G-box	429	6	cis-acting regulatory element involved in light responsiveness
PGU006458	G-box	1548	9	cis-acting regulatory element involved in light responsiveness
PGU006458	G-box	1550	6	cis-acting regulatory element involved in light responsiveness
PGU008210	G-box	963	6	cis-acting regulatory element involved in light responsiveness
PGU008210	G-box	1781	6	cis-acting regulatory element involved in light responsiveness
PGU009696	G-box	102	6	cis-acting regulatory element involved in light responsiveness
PGU009696	G-Box	426	6	cis-acting regulatory element involved in light responsiveness
PGU009698	G-box	126	6	cis-acting regulatory element involved in light responsiveness
PGU009698	G-box	591	6	cis-acting regulatory element involved in light responsiveness
PGU009698	G-box	1367	8	cis-acting regulatory element involved in light responsiveness
PGU009698	G-box	1368	6	cis-acting regulatory element involved in light responsiveness
PGU010824	G-Box	518	6	cis-acting regulatory element involved in light responsiveness
PGU010824	G-Box	1224	6	cis-acting regulatory element involved in light responsiveness
PGU010824	G-box	314	6	cis-acting regulatory element involved in light responsiveness
PGU010824	G-box	518	6	cis-acting regulatory element involved in light responsiveness
PGU010824	G-box	1224	6	cis-acting regulatory element involved in light responsiveness
PGU012378	G-Box	1986	6	cis-acting regulatory element involved in light responsiveness
PGU013506	G-box	107	6	cis-acting regulatory element involved in light responsiveness
PGU013506	G-box	346	6	cis-acting regulatory element involved in light responsiveness
PGU013506	G-box	1252	6	cis-acting regulatory element involved in light responsiveness
PGU013506	G-Box	794	6	cis-acting regulatory element involved in light responsiveness
PGU013506	G-Box	1690	6	cis-acting regulatory element involved in light responsiveness
PGU013846	G-Box	1571	6	cis-acting regulatory element involved in light responsiveness
PGU013846	G-box	1571	6	cis-acting regulatory element involved in light responsiveness
PGU013891	G-Box	1456	6	cis-acting regulatory element involved in light responsiveness
PGU014847	G-box	276	6	cis-acting regulatory element involved in light responsiveness
PGU014847	G-box	1668	6	cis-acting regulatory element involved in light responsiveness
PGU015202	G-box	219	6	cis-acting regulatory element involved in light responsiveness
PGU015202	G-box	390	6	cis-acting regulatory element involved in light responsiveness
PGU015207	G-box	87	6	cis-acting regulatory element involved in light responsiveness
PGU015965	G-box	55	6	cis-acting regulatory element involved in light responsiveness
PGU015965	G-box	517	6	cis-acting regulatory element involved in light responsiveness
PGU015965	G-Box	108	6	cis-acting regulatory element involved in light responsiveness
PGU019750	G-box	482	6	cis-acting regulatory element involved in light responsiveness
PGU019750	G-box	545	6	cis-acting regulatory element involved in light responsiveness
PGU019750	G-box	865	6	cis-acting regulatory element involved in light responsiveness
PGU019750	G-box	1782	6	cis-acting regulatory element involved in light responsiveness
PGU019750	G-box	1853	6	cis-acting regulatory element involved in light responsiveness
PGU019873	G-box	1216	6	cis-acting regulatory element involved in light responsiveness
PGU019873	G-box	1734	6	cis-acting regulatory element involved in light responsiveness
PGU019873	G-box	1785	8	cis-acting regulatory element involved in light responsiveness
PGU019873	G-box	1786	6	cis-acting regulatory element involved in light responsiveness
PGU019873	G-Box	1786	6	cis-acting regulatory element involved in light responsiveness
PGU021002	G-Box	506	6	cis-acting regulatory element involved in light responsiveness
PGU021002	G-Box	663	6	cis-acting regulatory element involved in light responsiveness
PGU021002	G-Box	1389	6	cis-acting regulatory element involved in light responsiveness
PGU021002	G-box	284	9	cis-acting regulatory element involved in light responsiveness
PGU021002	G-box	327	6	cis-acting regulatory element involved in light responsiveness
PGU022177	G-Box	582	6	cis-acting regulatory element involved in light responsiveness
PGU022177	G-Box	603	6	cis-acting regulatory element involved in light responsiveness
PGU022177	G-Box	697	6	cis-acting regulatory element involved in light responsiveness
PGU022177	G-Box	1040	6	cis-acting regulatory element involved in light responsiveness
PGU022177	G-Box	1637	6	cis-acting regulatory element involved in light responsiveness
PGU022177	G-box	582	6	cis-acting regulatory element involved in light responsiveness
PGU022177	G-box	834	6	cis-acting regulatory element involved in light responsiveness
PZI001168	G-box	408	6	cis-acting regulatory element involved in light responsiveness
PZI001168	G-box	653	6	cis-acting regulatory element involved in light responsiveness
PZI001168	G-Box	1660	6	cis-acting regulatory element involved in light responsiveness
PZI002463	G-Box	1047	6	cis-acting regulatory element involved in light responsiveness
PZI003236	G-box	243	6	cis-acting regulatory element involved in light responsiveness
PZI003236	G-box	673	6	cis-acting regulatory element involved in light responsiveness
PZI003236	G-box	1145	6	cis-acting regulatory element involved in light responsiveness
PZI004051	G-Box	966	6	cis-acting regulatory element involved in light responsiveness
PZI004051	G-Box	1344	6	cis-acting regulatory element involved in light responsiveness
PZI004051	G-box	964	8	cis-acting regulatory element involved in light responsiveness
PZI004091	G-Box	1418	6	cis-acting regulatory element involved in light responsiveness
PZI004091	G-Box	1899	6	cis-acting regulatory element involved in light responsiveness
PZI004091	G-box	128	6	cis-acting regulatory element involved in light responsiveness
PZI004091	G-box	953	6	cis-acting regulatory element involved in light responsiveness
PZI004091	G-box	1307	6	cis-acting regulatory element involved in light responsiveness
PZI004091	G-box	1406	6	cis-acting regulatory element involved in light responsiveness
PZI004101	G-Box	1381	6	cis-acting regulatory element involved in light responsiveness
PZI004101	G-box	1381	6	cis-acting regulatory element involved in light responsiveness
PZI006938	G-Box	1046	6	cis-acting regulatory element involved in light responsiveness
PZI006938	G-box	1043	9	cis-acting regulatory element involved in light responsiveness
PZI008153	G-box	1536	6	cis-acting regulatory element involved in light responsiveness
PZI008153	G-box	1891	6	cis-acting regulatory element involved in light responsiveness
PZI009076	G-box	1132	6	cis-acting regulatory element involved in light responsiveness
PZI009076	G-box	1701	6	cis-acting regulatory element involved in light responsiveness
PZI009086	G-box	962	6	cis-acting regulatory element involved in light responsiveness
PZI009086	G-box	1029	6	cis-acting regulatory element involved in light responsiveness
PZI009086	G-box	1209	6	cis-acting regulatory element involved in light responsiveness
PZI009086	G-box	1701	6	cis-acting regulatory element involved in light responsiveness
PZI009119	G-Box	1115	6	cis-acting regulatory element involved in light responsiveness
PZI009119	G-Box	1644	6	cis-acting regulatory element involved in light responsiveness
PZI009119	G-box	1644	6	cis-acting regulatory element involved in light responsiveness
PZI012749	G-box	650	6	cis-acting regulatory element involved in light responsiveness
PZI012749	G-box	1085	6	cis-acting regulatory element involved in light responsiveness
PZI012749	G-box	1148	6	cis-acting regulatory element involved in light responsiveness
PZI012749	G-box	1588	6	cis-acting regulatory element involved in light responsiveness
PZI012749	G-box	1852	6	cis-acting regulatory element involved in light responsiveness
PZI012749	G-Box	1085	6	cis-acting regulatory element involved in light responsiveness
PZI012749	G-Box	1777	6	cis-acting regulatory element involved in light responsiveness
PZI013141	G-box	34	8	cis-acting regulatory element involved in light responsiveness
PZI013141	G-box	35	6	cis-acting regulatory element involved in light responsiveness
PZI013141	G-box	428	6	cis-acting regulatory element involved in light responsiveness
PZI013141	G-box	1706	6	cis-acting regulatory element involved in light responsiveness
PZI013371	G-Box	1050	6	cis-acting regulatory element involved in light responsiveness
PZI013371	G-box	39	6	cis-acting regulatory element involved in light responsiveness
PZI013371	G-box	142	6	cis-acting regulatory element involved in light responsiveness
PZI013371	G-box	1062	6	cis-acting regulatory element involved in light responsiveness
PZI013371	G-box	1164	6	cis-acting regulatory element involved in light responsiveness
PZI013371	G-box	1876	6	cis-acting regulatory element involved in light responsiveness
PZI015449	G-box	232	6	cis-acting regulatory element involved in light responsiveness
PZI015449	G-box	1665	6	cis-acting regulatory element involved in light responsiveness
PZI016571	G-box	189	6	cis-acting regulatory element involved in light responsiveness
PZI016571	G-box	958	6	cis-acting regulatory element involved in light responsiveness
PZI016571	G-Box	189	6	cis-acting regulatory element involved in light responsiveness
PZI016607	G-Box	140	6	cis-acting regulatory element involved in light responsiveness
PZI016607	G-box	140	6	cis-acting regulatory element involved in light responsiveness
PZI016607	G-box	912	6	cis-acting regulatory element involved in light responsiveness
PZI018445	G-box	1880	6	cis-acting regulatory element involved in light responsiveness
PZI018494	G-Box	1545	6	cis-acting regulatory element involved in light responsiveness
PZI018494	G-box	954	6	cis-acting regulatory element involved in light responsiveness
PZI018494	G-box	1030	6	cis-acting regulatory element involved in light responsiveness
PZI018494	G-box	1093	6	cis-acting regulatory element involved in light responsiveness
PZI018494	G-box	1543	9	cis-acting regulatory element involved in light responsiveness
PZI018494	G-box	1545	6	cis-acting regulatory element involved in light responsiveness
PZI018997	G-box	507	6	cis-acting regulatory element involved in light responsiveness
PZI018997	G-box	1781	6	cis-acting regulatory element involved in light responsiveness
PZI019295	G-box	430	6	cis-acting regulatory element involved in light responsiveness
PZI019295	G-box	1913	6	cis-acting regulatory element involved in light responsiveness
PZI019295	G-Box	1892	6	cis-acting regulatory element involved in light responsiveness
PZI019767	G-Box	64	6	cis-acting regulatory element involved in light responsiveness
PZI020880	G-Box	1434	6	cis-acting regulatory element involved in light responsiveness
PZI021296	G-Box	572	6	cis-acting regulatory element involved in light responsiveness
PZI021296	G-Box	1650	6	cis-acting regulatory element involved in light responsiveness
PZI021296	G-box	5	6	cis-acting regulatory element involved in light responsiveness
PZI021296	G-box	572	6	cis-acting regulatory element involved in light responsiveness
PZI021597	G-Box	1785	6	cis-acting regulatory element involved in light responsiveness
PZI021597	G-box	175	6	cis-acting regulatory element involved in light responsiveness
PZI021597	G-box	531	6	cis-acting regulatory element involved in light responsiveness
PZI021597	G-box	1733	6	cis-acting regulatory element involved in light responsiveness
PZI021597	G-box	1784	8	cis-acting regulatory element involved in light responsiveness
PZI021597	G-box	1785	6	cis-acting regulatory element involved in light responsiveness
PZI022188	G-box	67	6	cis-acting regulatory element involved in light responsiveness
PZI022188	G-box	1001	6	cis-acting regulatory element involved in light responsiveness
PZI022188	G-box	1783	9	cis-acting regulatory element involved in light responsiveness
evm.model.scaffold_122.292	G-box	890	6	cis-acting regulatory element involved in light responsiveness
evm.model.scaffold_1397.50	G-box	1823	6	cis-acting regulatory element involved in light responsiveness
evm.model.scaffold_1397.50	G-Box	1823	6	cis-acting regulatory element involved in light responsiveness
evm.model.scaffold_169.26	G-box	1272	6	cis-acting regulatory element involved in light responsiveness
evm.model.scaffold_169.26	G-box	1494	10.5	cis-acting regulatory element involved in light responsiveness
evm.model.scaffold_169.26	G-box	1495	6	cis-acting regulatory element involved in light responsiveness
evm.model.scaffold_169.26	G-box	1528	6	cis-acting regulatory element involved in light responsiveness
evm.model.scaffold_169.26	G-box	1571	6	cis-acting regulatory element involved in light responsiveness
evm.model.scaffold_169.26	G-Box	1495	6	cis-acting regulatory element involved in light responsiveness
evm.model.scaffold_169.26	G-Box	1528	6	cis-acting regulatory element involved in light responsiveness
evm.model.scaffold_169.26	G-Box	1571	6	cis-acting regulatory element involved in light responsiveness
evm.model.scaffold_188.47	G-Box	1353	6	cis-acting regulatory element involved in light responsiveness
evm.model.scaffold_25.147	G-box	413	8	cis-acting regulatory element involved in light responsiveness
evm.model.scaffold_25.147	G-box	414	6	cis-acting regulatory element involved in light responsiveness
evm.model.scaffold_25.147	G-box	682	6	cis-acting regulatory element involved in light responsiveness
evm.model.scaffold_25.147	G-box	759	6	cis-acting regulatory element involved in light responsiveness
evm.model.scaffold_25.147	G-box	1365	6	cis-acting regulatory element involved in light responsiveness
evm.model.scaffold_25.147	G-box	1497	9	cis-acting regulatory element involved in light responsiveness
evm.model.scaffold_25.147	G-box	1498	9	cis-acting regulatory element involved in light responsiveness
evm.model.scaffold_25.147	G-box	1499	6	cis-acting regulatory element involved in light responsiveness
evm.model.scaffold_25.147	G-Box	414	6	cis-acting regulatory element involved in light responsiveness
evm.model.scaffold_25.147	G-Box	759	6	cis-acting regulatory element involved in light responsiveness
evm.model.scaffold_25.147	G-Box	1499	6	cis-acting regulatory element involved in light responsiveness
evm.model.scaffold_34.104	G-box	689	6	cis-acting regulatory element involved in light responsiveness
evm.model.scaffold_54.121	G-box	269	6	cis-acting regulatory element involved in light responsiveness
evm.model.scaffold_54.121	G-box	895	6	cis-acting regulatory element involved in light responsiveness
evm.model.scaffold_67.28	G-box	1085	9	cis-acting regulatory element involved in light responsiveness
evm.model.scaffold_67.28	G-box	1087	6	cis-acting regulatory element involved in light responsiveness
evm.model.scaffold_67.28	G-box	1195	6	cis-acting regulatory element involved in light responsiveness
evm.model.scaffold_67.28	G-box	1449	6	cis-acting regulatory element involved in light responsiveness
evm.model.scaffold_67.28	G-Box	1087	6	cis-acting regulatory element involved in light responsiveness
evm.model.scaffold_67.28	G-Box	1195	6	cis-acting regulatory element involved in light responsiveness
evm.model.scaffold_81.152.5	G-Box	1597	6	cis-acting regulatory element involved in light responsiveness
evm.model.scaffold_81.152.5	G-box	1597	6	cis-acting regulatory element involved in light responsiveness
evm.model.scaffold_81.177	G-box	1887	6	cis-acting regulatory element involved in light responsiveness
evm.model.scaffold_81.177	G-box	1947	6	cis-acting regulatory element involved in light responsiveness
Gel012785	GC-motif	1115	6	enhancer-like element involved in anoxic specific inducibility
PGU000382	GC-motif	633	6	enhancer-like element involved in anoxic specific inducibility
PGU003466	GC-motif	759	6	enhancer-like element involved in anoxic specific inducibility
PGU004430	GC-motif	1149	6	enhancer-like element involved in anoxic specific inducibility
PGU006458	GC-motif	1938	6	enhancer-like element involved in anoxic specific inducibility
PGU006701	GC-motif	1126	6	enhancer-like element involved in anoxic specific inducibility
PGU009698	GC-motif	914	6	enhancer-like element involved in anoxic specific inducibility
PGU009698	GC-motif	973	6	enhancer-like element involved in anoxic specific inducibility
PGU009698	GC-motif	1350	6	enhancer-like element involved in anoxic specific inducibility
PGU012378	GC-motif	834	6	enhancer-like element involved in anoxic specific inducibility
PGU012379	GC-motif	695	6	enhancer-like element involved in anoxic specific inducibility
PGU012379	GC-motif	1884	6	enhancer-like element involved in anoxic specific inducibility
PGU013506	GC-motif	1267	6	enhancer-like element involved in anoxic specific inducibility
PGU013891	GC-motif	363	6	enhancer-like element involved in anoxic specific inducibility
PGU015207	GC-motif	1402	6	enhancer-like element involved in anoxic specific inducibility
PGU015965	GC-motif	562	6	enhancer-like element involved in anoxic specific inducibility
PGU019750	GC-motif	858	6	enhancer-like element involved in anoxic specific inducibility
PGU019750	GC-motif	1835	6	enhancer-like element involved in anoxic specific inducibility
PGU019873	GC-motif	796	6	enhancer-like element involved in anoxic specific inducibility
PZI001168	GC-motif	932	6	enhancer-like element involved in anoxic specific inducibility
PZI002463	GC-motif	799	6	enhancer-like element involved in anoxic specific inducibility
PZI002463	GC-motif	1884	6	enhancer-like element involved in anoxic specific inducibility
PZI004091	GC-motif	1078	6	enhancer-like element involved in anoxic specific inducibility
PZI004091	GC-motif	1090	6	enhancer-like element involved in anoxic specific inducibility
PZI004091	GC-motif	1138	6	enhancer-like element involved in anoxic specific inducibility
PZI004091	GC-motif	1150	6	enhancer-like element involved in anoxic specific inducibility
PZI004101	GC-motif	1302	6	enhancer-like element involved in anoxic specific inducibility
PZI004101	GC-motif	1321	6	enhancer-like element involved in anoxic specific inducibility
PZI009076	GC-motif	1409	6	enhancer-like element involved in anoxic specific inducibility
PZI009086	GC-motif	1409	6	enhancer-like element involved in anoxic specific inducibility
PZI013371	GC-motif	1322	6	enhancer-like element involved in anoxic specific inducibility
PZI013371	GC-motif	1334	6	enhancer-like element involved in anoxic specific inducibility
PZI013371	GC-motif	1382	6	enhancer-like element involved in anoxic specific inducibility
PZI013371	GC-motif	1394	6	enhancer-like element involved in anoxic specific inducibility
PZI018494	GC-motif	1938	6	enhancer-like element involved in anoxic specific inducibility
PZI018997	GC-motif	1043	6	enhancer-like element involved in anoxic specific inducibility
PZI019295	GC-motif	34	6	enhancer-like element involved in anoxic specific inducibility
PZI019295	GC-motif	164	6	enhancer-like element involved in anoxic specific inducibility
PZI019295	GC-motif	1055	6	enhancer-like element involved in anoxic specific inducibility
PZI019767	GC-motif	413	6	enhancer-like element involved in anoxic specific inducibility
PZI020880	GC-motif	131	6	enhancer-like element involved in anoxic specific inducibility
PZI020880	GC-motif	305	6	enhancer-like element involved in anoxic specific inducibility
PZI020880	GC-motif	362	6	enhancer-like element involved in anoxic specific inducibility
PZI020880	GC-motif	420	6	enhancer-like element involved in anoxic specific inducibility
PZI021296	GC-motif	633	6	enhancer-like element involved in anoxic specific inducibility
PZI021296	GC-motif	641	6	enhancer-like element involved in anoxic specific inducibility
PZI021296	GC-motif	653	6	enhancer-like element involved in anoxic specific inducibility
PZI021296	GC-motif	722	6	enhancer-like element involved in anoxic specific inducibility
PZI021597	GC-motif	883	6	enhancer-like element involved in anoxic specific inducibility
PZI021597	GC-motif	982	6	enhancer-like element involved in anoxic specific inducibility
evm.model.scaffold_3.369	GC-motif	1840	6	enhancer-like element involved in anoxic specific inducibility
Gel012110	GCN4_motif	1455	7	cis-regulatory element involved in endosperm expression
Gel014412	GCN4_motif	1541	7	cis-regulatory element involved in endosperm expression
Gel014412	GCN4_motif	1883	7	cis-regulatory element involved in endosperm expression
Gel015312	GCN4_motif	1452	7	cis-regulatory element involved in endosperm expression
PGU003466	GCN4_motif	310	7	cis-regulatory element involved in endosperm expression
PGU006042	GCN4_motif	153	7	cis-regulatory element involved in endosperm expression
PGU021002	GCN4_motif	862	7	cis-regulatory element involved in endosperm expression
PZI003236	GCN4_motif	1530	7	cis-regulatory element involved in endosperm expression
PZI008153	GCN4_motif	19	7	cis-regulatory element involved in endosperm expression
PZI012749	GCN4_motif	1573	7	cis-regulatory element involved in endosperm expression
PZI018445	GCN4_motif	1565	7	cis-regulatory element involved in endosperm expression
evm.model.scaffold_25.147	GCN4_motif	3	7	cis-regulatory element involved in endosperm expression
evm.model.scaffold_26.185	GCN4_motif	485	7	cis-regulatory element involved in endosperm expression
evm.model.scaffold_27.134	GCN4_motif	1344	7	cis-regulatory element involved in endosperm expression
evm.model.scaffold_27.134	GCN4_motif	1376	7	cis-regulatory element involved in endosperm expression
evm.model.scaffold_34.104	GCN4_motif	684	7	cis-regulatory element involved in endosperm expression
evm.model.scaffold_54.121	GCN4_motif	1934	7	cis-regulatory element involved in endosperm expression
evm.model.scaffold_81.152.5	GCN4_motif	1592	7	cis-regulatory element involved in endosperm expression
Gel000927	GT1-motif	765	6	light responsive element
Gel005020	GT1-motif	1125	7	light responsive element
Gel005020	GT1-motif	1126	6	light responsive element
Gel005020	GT1-motif	1596	7	light responsive element
Gel005020	GT1-motif	1597	6	light responsive element
Gel005020	GT1-motif	1876	6	light responsive element
Gel005312	GT1-motif	281	6	light responsive element
Gel005312	GT1-motif	846	6	light responsive element
Gel005312	GT1-motif	1915	6	light responsive element
Gel005607	GT1-motif	215	7	light responsive element
Gel005607	GT1-motif	296	6	light responsive element
Gel011714	GT1-motif	1781	6	light responsive element
Gel011802	GT1-motif	198	7	light responsive element
Gel011802	GT1-motif	1554	6	light responsive element
Gel011802	GT1-motif	1642	6	light responsive element
Gel014413	GT1-motif	406	6	light responsive element
Gel015312	GT1-motif	1990	6	light responsive element
PGU003466	GT1-motif	1719	6	light responsive element
PGU004430	GT1-motif	789	6	light responsive element
PGU004484	GT1-motif	1612	7	light responsive element
PGU009696	GT1-motif	1005	6	light responsive element
PGU009698	GT1-motif	895	7	light responsive element
PGU009698	GT1-motif	1669	7	light responsive element
PGU013506	GT1-motif	265	6	light responsive element
PGU013506	GT1-motif	660	6	light responsive element
PGU013506	GT1-motif	938	6	light responsive element
PGU015202	GT1-motif	599	6	light responsive element
PGU019750	GT1-motif	316	6	light responsive element
PZI004101	GT1-motif	31	6	light responsive element
PZI004101	GT1-motif	419	6	light responsive element
PZI006938	GT1-motif	1286	6	light responsive element
PZI006938	GT1-motif	1685	7	light responsive element
PZI006938	GT1-motif	1686	6	light responsive element
PZI009119	GT1-motif	417	6	light responsive element
PZI009119	GT1-motif	1359	7	light responsive element
PZI013141	GT1-motif	450	7	light responsive element
PZI013373	GT1-motif	207	6	light responsive element
PZI013373	GT1-motif	279	6	light responsive element
PZI017678	GT1-motif	287	6	light responsive element
PZI018494	GT1-motif	1316	7	light responsive element
PZI019295	GT1-motif	1095	6	light responsive element
PZI020880	GT1-motif	1373	6	light responsive element
PZI020880	GT1-motif	1742	7	light responsive element
PZI020880	GT1-motif	1743	6	light responsive element
PZI022188	GT1-motif	904	9	light responsive element
evm.model.scaffold_116.60	GT1-motif	1304	6	light responsive element
evm.model.scaffold_1397.50	GT1-motif	582	6	light responsive element
evm.model.scaffold_1397.50	GT1-motif	1779	7	light responsive element
evm.model.scaffold_146.40	GT1-motif	679	6	light responsive element
evm.model.scaffold_146.40	GT1-motif	880	7	light responsive element
evm.model.scaffold_146.40	GT1-motif	881	6	light responsive element
evm.model.scaffold_169.26	GT1-motif	1557	6	light responsive element
evm.model.scaffold_170.49	GT1-motif	99	6	light responsive element
evm.model.scaffold_188.47	GT1-motif	436	7	light responsive element
evm.model.scaffold_188.48	GT1-motif	1921	6	light responsive element
evm.model.scaffold_188.49	GT1-motif	1921	6	light responsive element
evm.model.scaffold_27.134	GT1-motif	1209	6	light responsive element
evm.model.scaffold_81.152.5	GT1-motif	1682	6	light responsive element
evm.model.scaffold_81.173	GT1-motif	594	6	light responsive element
evm.model.scaffold_81.173	GT1-motif	1541	7	light responsive element
Gel005607	I-box	1860	10	part of a light responsive element
Gel011714	I-box	1175	9	part of a light responsive element
Gel014176	I-box	1053	9	part of a light responsive element
PGU006458	I-box	1157	9	part of a light responsive element
PGU009698	I-box	1430	10	part of a light responsive element
PGU010824	I-box	1516	9	part of a light responsive element
PGU012378	I-box	883	9	part of a light responsive element
PGU021002	I-box	922	9	part of a light responsive element
PZI001168	I-box	328	10	part of a light responsive element
PZI001168	I-box	330	8	part of a light responsive element
PZI009076	I-box	469	10	part of a light responsive element
PZI009076	I-box	1235	10	part of a light responsive element
PZI009086	I-box	300	10	part of a light responsive element
PZI016571	I-box	670	9	part of a light responsive element
PZI016607	I-box	623	9	part of a light responsive element
PZI019295	I-box	687	9	part of a light responsive element
PZI019767	I-box	457	10	part of a light responsive element
evm.model.scaffold_1397.50	I-box	279	10	part of a light responsive element
evm.model.scaffold_27.134	I-box	1176	10	part of a light responsive element
evm.model.scaffold_67.28	I-box	1473	9	part of a light responsive element
evm.model.scaffold_69.68	I-box	722	9	part of a light responsive element
evm.model.scaffold_69.68	I-box	1193	9	part of a light responsive element
evm.model.scaffold_81.173	I-box	92	10	part of a light responsive element
PGU004430	LAMP-element	1204	8	part of a light responsive element
PGU006042	LAMP-element	649	8	part of a light responsive element
PGU014847	LAMP-element	464	8	part of a light responsive element
evm.model.scaffold_170.49	LAMP-element	1260	8	part of a light responsive element
evm.model.scaffold_54.121	LAMP-element	1604	8	part of a light responsive element
evm.model.scaffold_69.68	LAMP-element	724	9	part of a light responsive element
evm.model.scaffold_81.152.5	LAMP-element	420	8	part of a light responsive element
evm.model.scaffold_81.152.5	LAMP-element	672	8	part of a light responsive element
Gel000927	LTR	1592	6	cis-acting element involved in low-temperature responsiveness
Gel003665	LTR	995	6	cis-acting element involved in low-temperature responsiveness
Gel003665	LTR	1347	6	cis-acting element involved in low-temperature responsiveness
Gel003665	LTR	1822	6	cis-acting element involved in low-temperature responsiveness
Gel003665	LTR	1931	6	cis-acting element involved in low-temperature responsiveness
Gel005020	LTR	381	6	cis-acting element involved in low-temperature responsiveness
Gel012110	LTR	1710	6	cis-acting element involved in low-temperature responsiveness
Gel012110	LTR	1813	6	cis-acting element involved in low-temperature responsiveness
Gel012785	LTR	1030	6	cis-acting element involved in low-temperature responsiveness
Gel012785	LTR	1148	6	cis-acting element involved in low-temperature responsiveness
Gel012785	LTR	1419	6	cis-acting element involved in low-temperature responsiveness
Gel014176	LTR	642	6	cis-acting element involved in low-temperature responsiveness
Gel014176	LTR	898	6	cis-acting element involved in low-temperature responsiveness
Gel014412	LTR	1684	6	cis-acting element involved in low-temperature responsiveness
Gel014681	LTR	30	6	cis-acting element involved in low-temperature responsiveness
Gel014681	LTR	78	6	cis-acting element involved in low-temperature responsiveness
Gel014681	LTR	161	6	cis-acting element involved in low-temperature responsiveness
Gel014681	LTR	1333	6	cis-acting element involved in low-temperature responsiveness
PGU000382	LTR	1488	6	cis-acting element involved in low-temperature responsiveness
PGU003466	LTR	1601	6	cis-acting element involved in low-temperature responsiveness
PGU004430	LTR	144	6	cis-acting element involved in low-temperature responsiveness
PGU006042	LTR	1349	6	cis-acting element involved in low-temperature responsiveness
PGU006458	LTR	827	6	cis-acting element involved in low-temperature responsiveness
PGU008210	LTR	18	6	cis-acting element involved in low-temperature responsiveness
PGU008210	LTR	1832	6	cis-acting element involved in low-temperature responsiveness
PGU009696	LTR	38	6	cis-acting element involved in low-temperature responsiveness
PGU009696	LTR	1045	6	cis-acting element involved in low-temperature responsiveness
PGU009698	LTR	427	6	cis-acting element involved in low-temperature responsiveness
PGU009698	LTR	517	6	cis-acting element involved in low-temperature responsiveness
PGU010824	LTR	1242	6	cis-acting element involved in low-temperature responsiveness
PGU012378	LTR	610	6	cis-acting element involved in low-temperature responsiveness
PGU015202	LTR	1110	6	cis-acting element involved in low-temperature responsiveness
PGU015202	LTR	1229	6	cis-acting element involved in low-temperature responsiveness
PGU015965	LTR	457	6	cis-acting element involved in low-temperature responsiveness
PGU019750	LTR	1844	6	cis-acting element involved in low-temperature responsiveness
PGU019873	LTR	1707	6	cis-acting element involved in low-temperature responsiveness
PGU021002	LTR	611	6	cis-acting element involved in low-temperature responsiveness
PZI001168	LTR	1675	6	cis-acting element involved in low-temperature responsiveness
PZI003236	LTR	864	6	cis-acting element involved in low-temperature responsiveness
PZI004051	LTR	509	6	cis-acting element involved in low-temperature responsiveness
PZI004051	LTR	1207	6	cis-acting element involved in low-temperature responsiveness
PZI004091	LTR	89	6	cis-acting element involved in low-temperature responsiveness
PZI004091	LTR	207	6	cis-acting element involved in low-temperature responsiveness
PZI004091	LTR	852	6	cis-acting element involved in low-temperature responsiveness
PZI004101	LTR	1299	6	cis-acting element involved in low-temperature responsiveness
PZI008153	LTR	404	6	cis-acting element involved in low-temperature responsiveness
PZI008153	LTR	468	6	cis-acting element involved in low-temperature responsiveness
PZI008153	LTR	1487	6	cis-acting element involved in low-temperature responsiveness
PZI013141	LTR	461	6	cis-acting element involved in low-temperature responsiveness
PZI013141	LTR	1314	6	cis-acting element involved in low-temperature responsiveness
PZI013371	LTR	1620	6	cis-acting element involved in low-temperature responsiveness
PZI013371	LTR	1835	6	cis-acting element involved in low-temperature responsiveness
PZI013373	LTR	71	6	cis-acting element involved in low-temperature responsiveness
PZI013373	LTR	888	6	cis-acting element involved in low-temperature responsiveness
PZI016571	LTR	603	6	cis-acting element involved in low-temperature responsiveness
PZI016607	LTR	552	6	cis-acting element involved in low-temperature responsiveness
PZI017678	LTR	1300	6	cis-acting element involved in low-temperature responsiveness
PZI018494	LTR	1312	6	cis-acting element involved in low-temperature responsiveness
PZI018997	LTR	1832	6	cis-acting element involved in low-temperature responsiveness
PZI021296	LTR	1007	6	cis-acting element involved in low-temperature responsiveness
PZI021597	LTR	409	6	cis-acting element involved in low-temperature responsiveness
PZI022188	LTR	608	6	cis-acting element involved in low-temperature responsiveness
evm.model.scaffold_122.292	LTR	1218	6	cis-acting element involved in low-temperature responsiveness
evm.model.scaffold_122.292	LTR	1563	6	cis-acting element involved in low-temperature responsiveness
evm.model.scaffold_169.26	LTR	174	6	cis-acting element involved in low-temperature responsiveness
evm.model.scaffold_169.26	LTR	305	6	cis-acting element involved in low-temperature responsiveness
evm.model.scaffold_188.47	LTR	1814	6	cis-acting element involved in low-temperature responsiveness
evm.model.scaffold_188.47	LTR	1930	6	cis-acting element involved in low-temperature responsiveness
evm.model.scaffold_27.134	LTR	1119	6	cis-acting element involved in low-temperature responsiveness
evm.model.scaffold_27.134	LTR	1987	6	cis-acting element involved in low-temperature responsiveness
evm.model.scaffold_3.369	LTR	774	6	cis-acting element involved in low-temperature responsiveness
evm.model.scaffold_67.28	LTR	639	6	cis-acting element involved in low-temperature responsiveness
evm.model.scaffold_67.28	LTR	1822	6	cis-acting element involved in low-temperature responsiveness
evm.model.scaffold_67.28	LTR	1931	6	cis-acting element involved in low-temperature responsiveness
evm.model.scaffold_69.68	LTR	1442	6	cis-acting element involved in low-temperature responsiveness
evm.model.scaffold_81.177	LTR	449	6	cis-acting element involved in low-temperature responsiveness
Gel000927	MBS	1621	6	MYB binding site involved in drought-inducibility
Gel000927	MBS	1946	6	MYB binding site involved in drought-inducibility
Gel005020	MBS	408	6	MYB binding site involved in drought-inducibility
Gel009553	MBS	961	6	MYB binding site involved in drought-inducibility
Gel009553	MBS	1930	6	MYB binding site involved in drought-inducibility
Gel011714	MBS	396	6	MYB binding site involved in drought-inducibility
Gel014176	MBS	129	6	MYB binding site involved in drought-inducibility
Gel014412	MBS	815	6	MYB binding site involved in drought-inducibility
Gel014416	MBS	73	6	MYB binding site involved in drought-inducibility
Gel019188	MBS	556	6	MYB binding site involved in drought-inducibility
PGU000382	MBS	1940	6	MYB binding site involved in drought-inducibility
PGU003466	MBS	1507	6	MYB binding site involved in drought-inducibility
PGU003466	MBS	1941	6	MYB binding site involved in drought-inducibility
PGU004430	MBS	465	6	MYB binding site involved in drought-inducibility
PGU004484	MBS	884	6	MYB binding site involved in drought-inducibility
PGU006042	MBS	21	6	MYB binding site involved in drought-inducibility
PGU006701	MBS	78	6	MYB binding site involved in drought-inducibility
PGU008210	MBS	1041	6	MYB binding site involved in drought-inducibility
PGU009696	MBS	442	6	MYB binding site involved in drought-inducibility
PGU009696	MBS	791	6	MYB binding site involved in drought-inducibility
PGU013506	MBS	67	6	MYB binding site involved in drought-inducibility
PGU013506	MBS	1522	6	MYB binding site involved in drought-inducibility
PGU015965	MBS	190	6	MYB binding site involved in drought-inducibility
PZI001168	MBS	844	6	MYB binding site involved in drought-inducibility
PZI003236	MBS	137	6	MYB binding site involved in drought-inducibility
PZI003236	MBS	926	6	MYB binding site involved in drought-inducibility
PZI003236	MBS	1336	6	MYB binding site involved in drought-inducibility
PZI008153	MBS	1948	6	MYB binding site involved in drought-inducibility
PZI009119	MBS	410	6	MYB binding site involved in drought-inducibility
PZI009119	MBS	1149	6	MYB binding site involved in drought-inducibility
PZI012749	MBS	587	6	MYB binding site involved in drought-inducibility
PZI016571	MBS	1272	6	MYB binding site involved in drought-inducibility
PZI016607	MBS	1212	6	MYB binding site involved in drought-inducibility
PZI018445	MBS	94	6	MYB binding site involved in drought-inducibility
PZI018445	MBS	231	6	MYB binding site involved in drought-inducibility
PZI018445	MBS	1387	6	MYB binding site involved in drought-inducibility
PZI018445	MBS	1501	6	MYB binding site involved in drought-inducibility
PZI018494	MBS	1233	6	MYB binding site involved in drought-inducibility
PZI019767	MBS	307	6	MYB binding site involved in drought-inducibility
PZI021296	MBS	362	6	MYB binding site involved in drought-inducibility
PZI021597	MBS	1105	6	MYB binding site involved in drought-inducibility
evm.model.scaffold_1397.50	MBS	72	6	MYB binding site involved in drought-inducibility
evm.model.scaffold_54.121	MBS	1036	6	MYB binding site involved in drought-inducibility
Gel019188	MBSI	1555	10.5	MYB binding site involved in flavonoid biosynthetic genes regulation
PGU000382	MBSI	1000	11	MYB binding site involved in flavonoid biosynthetic genes regulation
PZI009076	MBSI	341	10.5	MYB binding site involved in flavonoid biosynthetic genes regulation
PZI009086	MBSI	172	10.5	MYB binding site involved in flavonoid biosynthetic genes regulation
PZI012749	MBSI	442	10.5	MYB binding site involved in flavonoid biosynthetic genes regulation
PZI019295	MBSI	1085	10.5	MYB binding site involved in flavonoid biosynthetic genes regulation
evm.model.scaffold_1397.50	MBSI	126	10.5	MYB binding site involved in flavonoid biosynthetic genes regulation
evm.model.scaffold_169.26	MBSI	1550	10.5	MYB binding site involved in flavonoid biosynthetic genes regulation
Gel003665	MRE	674	7	MYB binding site involved in light responsiveness
Gel011802	MRE	995	7	MYB binding site involved in light responsiveness
Gel011802	MRE	1041	7	MYB binding site involved in light responsiveness
Gel014176	MRE	1962	7	MYB binding site involved in light responsiveness
Gel014413	MRE	1102	7	MYB binding site involved in light responsiveness
Gel017829	MRE	1195	7	MYB binding site involved in light responsiveness
Gel019188	MRE	505	7	MYB binding site involved in light responsiveness
PGU006701	MRE	1029	7	MYB binding site involved in light responsiveness
PGU006701	MRE	1181	7	MYB binding site involved in light responsiveness
PGU006701	MRE	1262	7	MYB binding site involved in light responsiveness
PGU008210	MRE	518	7	MYB binding site involved in light responsiveness
PGU008210	MRE	1429	7	MYB binding site involved in light responsiveness
PGU019750	MRE	801	7	MYB binding site involved in light responsiveness
PGU021002	MRE	919	7	MYB binding site involved in light responsiveness
PZI004051	MRE	1987	7	MYB binding site involved in light responsiveness
PZI004091	MRE	895	7	MYB binding site involved in light responsiveness
PZI012749	MRE	1425	7	MYB binding site involved in light responsiveness
PZI013141	MRE	795	7	MYB binding site involved in light responsiveness
PZI013371	MRE	1575	7	MYB binding site involved in light responsiveness
PZI016607	MRE	522	7	MYB binding site involved in light responsiveness
PZI017678	MRE	1145	7	MYB binding site involved in light responsiveness
PZI018997	MRE	423	7	MYB binding site involved in light responsiveness
PZI018997	MRE	872	7	MYB binding site involved in light responsiveness
PZI019295	MRE	52	7	MYB binding site involved in light responsiveness
PZI019295	MRE	136	7	MYB binding site involved in light responsiveness
PZI020880	MRE	1968	7	MYB binding site involved in light responsiveness
evm.model.scaffold_116.60	MRE	966	7	MYB binding site involved in light responsiveness
evm.model.scaffold_116.60	MRE	987	7	MYB binding site involved in light responsiveness
evm.model.scaffold_169.26	MRE	1355	7	MYB binding site involved in light responsiveness
evm.model.scaffold_188.47	MRE	322	7	MYB binding site involved in light responsiveness
evm.model.scaffold_26.185	MRE	388	7	MYB binding site involved in light responsiveness
evm.model.scaffold_67.28	MRE	127	7	MYB binding site involved in light responsiveness
evm.model.scaffold_69.68	MRE	1962	7	MYB binding site involved in light responsiveness
Gel005607	O2-site	1221	9	cis-acting regulatory element involved in zein metabolism regulation
Gel005607	O2-site	1787	9	cis-acting regulatory element involved in zein metabolism regulation
Gel011802	O2-site	454	8	cis-acting regulatory element involved in zein metabolism regulation
Gel012785	O2-site	632	9	cis-acting regulatory element involved in zein metabolism regulation
Gel012785	O2-site	1018	8	cis-acting regulatory element involved in zein metabolism regulation
Gel012785	O2-site	1021	9	cis-acting regulatory element involved in zein metabolism regulation
Gel014176	O2-site	1517	9	cis-acting regulatory element involved in zein metabolism regulation
Gel014412	O2-site	1372	8	cis-acting regulatory element involved in zein metabolism regulation
Gel014413	O2-site	1607	10	cis-acting regulatory element involved in zein metabolism regulation
Gel014413	O2-site	1846	9	cis-acting regulatory element involved in zein metabolism regulation
Gel014416	O2-site	52	9	cis-acting regulatory element involved in zein metabolism regulation
Gel014681	O2-site	19	9	cis-acting regulatory element involved in zein metabolism regulation
Gel015312	O2-site	1151	9	cis-acting regulatory element involved in zein metabolism regulation
Gel019188	O2-site	29	9	cis-acting regulatory element involved in zein metabolism regulation
PGU004430	O2-site	94	9	cis-acting regulatory element involved in zein metabolism regulation
PGU006701	O2-site	1861	9	cis-acting regulatory element involved in zein metabolism regulation
PGU009696	O2-site	1936	8	cis-acting regulatory element involved in zein metabolism regulation
PGU010824	O2-site	929	9	cis-acting regulatory element involved in zein metabolism regulation
PGU015207	O2-site	1289	9	cis-acting regulatory element involved in zein metabolism regulation
PGU015965	O2-site	516	9	cis-acting regulatory element involved in zein metabolism regulation
PGU019750	O2-site	1369	9	cis-acting regulatory element involved in zein metabolism regulation
PGU019750	O2-site	1781	9	cis-acting regulatory element involved in zein metabolism regulation
PGU022177	O2-site	130	9	cis-acting regulatory element involved in zein metabolism regulation
PGU022177	O2-site	445	9	cis-acting regulatory element involved in zein metabolism regulation
PZI003236	O2-site	240	9	cis-acting regulatory element involved in zein metabolism regulation
PZI009076	O2-site	511	9	cis-acting regulatory element involved in zein metabolism regulation
PZI009076	O2-site	1314	9	cis-acting regulatory element involved in zein metabolism regulation
PZI009086	O2-site	1310	9	cis-acting regulatory element involved in zein metabolism regulation
PZI009119	O2-site	1151	9	cis-acting regulatory element involved in zein metabolism regulation
PZI012749	O2-site	1587	9	cis-acting regulatory element involved in zein metabolism regulation
PZI013141	O2-site	252	9	cis-acting regulatory element involved in zein metabolism regulation
PZI013371	O2-site	1161	9	cis-acting regulatory element involved in zein metabolism regulation
PZI015449	O2-site	775	9	cis-acting regulatory element involved in zein metabolism regulation
PZI016571	O2-site	1653	8	cis-acting regulatory element involved in zein metabolism regulation
PZI016607	O2-site	617	9	cis-acting regulatory element involved in zein metabolism regulation
PZI016607	O2-site	1101	9	cis-acting regulatory element involved in zein metabolism regulation
PZI016607	O2-site	1653	8	cis-acting regulatory element involved in zein metabolism regulation
PZI017678	O2-site	1861	9	cis-acting regulatory element involved in zein metabolism regulation
PZI018445	O2-site	1669	9	cis-acting regulatory element involved in zein metabolism regulation
PZI021296	O2-site	135	9	cis-acting regulatory element involved in zein metabolism regulation
PZI021296	O2-site	325	8	cis-acting regulatory element involved in zein metabolism regulation
PZI021597	O2-site	1475	8	cis-acting regulatory element involved in zein metabolism regulation
PZI022188	O2-site	796	9	cis-acting regulatory element involved in zein metabolism regulation
evm.model.scaffold_146.40	O2-site	601	8.5	cis-acting regulatory element involved in zein metabolism regulation
evm.model.scaffold_169.26	O2-site	1269	9	cis-acting regulatory element involved in zein metabolism regulation
evm.model.scaffold_188.48	O2-site	1149	9	cis-acting regulatory element involved in zein metabolism regulation
evm.model.scaffold_188.49	O2-site	1151	9	cis-acting regulatory element involved in zein metabolism regulation
evm.model.scaffold_25.147	O2-site	831	9	cis-acting regulatory element involved in zein metabolism regulation
evm.model.scaffold_25.147	O2-site	1050	9	cis-acting regulatory element involved in zein metabolism regulation
evm.model.scaffold_27.134	O2-site	1356	9	cis-acting regulatory element involved in zein metabolism regulation
evm.model.scaffold_3.369	O2-site	1117	9	cis-acting regulatory element involved in zein metabolism regulation
evm.model.scaffold_34.104	O2-site	1569	8	cis-acting regulatory element involved in zein metabolism regulation
evm.model.scaffold_54.121	O2-site	266	9	cis-acting regulatory element involved in zein metabolism regulation
evm.model.scaffold_54.121	O2-site	1413	8.5	cis-acting regulatory element involved in zein metabolism regulation
evm.model.scaffold_54.121	O2-site	1476	8.5	cis-acting regulatory element involved in zein metabolism regulation
evm.model.scaffold_69.68	O2-site	813	9	cis-acting regulatory element involved in zein metabolism regulation
evm.model.scaffold_81.177	O2-site	1946	9	cis-acting regulatory element involved in zein metabolism regulation
Gel005312	P-box	855	7	gibberellin-responsive element
Gel011714	P-box	77	7	gibberellin-responsive element
Gel014176	P-box	1553	7	gibberellin-responsive element
Gel014413	P-box	354	7	gibberellin-responsive element
Gel014681	P-box	994	7	gibberellin-responsive element
Gel014681	P-box	1418	7	gibberellin-responsive element
Gel015312	P-box	1063	7	gibberellin-responsive element
PGU003466	P-box	25	7	gibberellin-responsive element
PGU006458	P-box	605	7	gibberellin-responsive element
PGU009696	P-box	1155	7	gibberellin-responsive element
PGU015202	P-box	1280	7	gibberellin-responsive element
PGU015207	P-box	171	7	gibberellin-responsive element
PGU015207	P-box	1869	7	gibberellin-responsive element
PGU015965	P-box	1075	7	gibberellin-responsive element
PGU019873	P-box	1029	7	gibberellin-responsive element
PGU021002	P-box	275	7	gibberellin-responsive element
PZI001168	P-box	159	7	gibberellin-responsive element
PZI004091	P-box	274	7	gibberellin-responsive element
PZI006938	P-box	1844	7	gibberellin-responsive element
PZI008153	P-box	748	7	gibberellin-responsive element
PZI013371	P-box	789	7	gibberellin-responsive element
PZI013371	P-box	1827	7	gibberellin-responsive element
PZI018997	P-box	1367	7	gibberellin-responsive element
PZI019295	P-box	663	7	gibberellin-responsive element
PZI019767	P-box	386	7	gibberellin-responsive element
evm.model.scaffold_188.48	P-box	1406	7	gibberellin-responsive element
evm.model.scaffold_188.48	P-box	1638	7	gibberellin-responsive element
evm.model.scaffold_188.49	P-box	1406	7	gibberellin-responsive element
evm.model.scaffold_188.49	P-box	1638	7	gibberellin-responsive element
evm.model.scaffold_54.121	P-box	1986	7	gibberellin-responsive element
Gel005607	Sp1	377	6	light responsive element
Gel012785	Sp1	1620	6	light responsive element
PGU000382	Sp1	378	6	light responsive element
PGU004484	Sp1	409	6	light responsive element
PGU004484	Sp1	569	6	light responsive element
PGU004484	Sp1	734	6	light responsive element
PGU006042	Sp1	773	6	light responsive element
PGU006042	Sp1	1376	6	light responsive element
PGU006042	Sp1	1380	6	light responsive element
PGU006458	Sp1	862	6	light responsive element
PGU006458	Sp1	871	6	light responsive element
PGU006458	Sp1	1244	6	light responsive element
PGU006458	Sp1	1248	6	light responsive element
PGU006701	Sp1	1079	6	light responsive element
PGU008210	Sp1	1255	6	light responsive element
PGU008210	Sp1	1412	6	light responsive element
PGU009696	Sp1	1368	6	light responsive element
PGU010824	Sp1	576	6	light responsive element
PGU010824	Sp1	637	6	light responsive element
PGU012378	Sp1	345	6	light responsive element
PGU012378	Sp1	1697	6	light responsive element
PGU012379	Sp1	727	6	light responsive element
PGU012379	Sp1	1694	6	light responsive element
PGU014847	Sp1	1106	6	light responsive element
PGU019750	Sp1	1024	6	light responsive element
PGU019750	Sp1	1553	6	light responsive element
PGU019750	Sp1	1557	6	light responsive element
PGU019873	Sp1	799	6	light responsive element
PGU022177	Sp1	929	6	light responsive element
PGU022177	Sp1	1471	6	light responsive element
PZI001168	Sp1	928	6	light responsive element
PZI002463	Sp1	1694	6	light responsive element
PZI006938	Sp1	1863	6	light responsive element
PZI006938	Sp1	1870	6	light responsive element
PZI006938	Sp1	1877	6	light responsive element
PZI006938	Sp1	1884	6	light responsive element
PZI006938	Sp1	1891	6	light responsive element
PZI006938	Sp1	1905	6	light responsive element
PZI008153	Sp1	834	6	light responsive element
PZI009119	Sp1	638	6	light responsive element
PZI013141	Sp1	1163	6	light responsive element
PZI013371	Sp1	317	6	light responsive element
PZI013373	Sp1	666	6	light responsive element
PZI013373	Sp1	685	6	light responsive element
PZI013373	Sp1	749	6	light responsive element
PZI015449	Sp1	227	6	light responsive element
PZI015449	Sp1	363	6	light responsive element
PZI015449	Sp1	510	6	light responsive element
PZI016571	Sp1	13	6	light responsive element
PZI018445	Sp1	1539	6	light responsive element
PZI018997	Sp1	153	6	light responsive element
PZI018997	Sp1	406	6	light responsive element
PZI018997	Sp1	829	6	light responsive element
PZI020880	Sp1	8	6	light responsive element
PZI020880	Sp1	35	6	light responsive element
PZI020880	Sp1	46	6	light responsive element
PZI020880	Sp1	64	6	light responsive element
PZI020880	Sp1	84	6	light responsive element
PZI020880	Sp1	93	6	light responsive element
PZI020880	Sp1	104	6	light responsive element
PZI020880	Sp1	122	6	light responsive element
PZI020880	Sp1	140	6	light responsive element
PZI020880	Sp1	149	6	light responsive element
PZI020880	Sp1	161	6	light responsive element
PZI020880	Sp1	179	6	light responsive element
PZI020880	Sp1	199	6	light responsive element
PZI020880	Sp1	208	6	light responsive element
PZI020880	Sp1	220	6	light responsive element
PZI020880	Sp1	238	6	light responsive element
PZI020880	Sp1	258	6	light responsive element
PZI020880	Sp1	267	6	light responsive element
PZI020880	Sp1	278	6	light responsive element
PZI020880	Sp1	296	6	light responsive element
PZI020880	Sp1	314	6	light responsive element
PZI020880	Sp1	323	6	light responsive element
PZI020880	Sp1	352	6	light responsive element
PZI020880	Sp1	372	6	light responsive element
PZI020880	Sp1	393	6	light responsive element
PZI020880	Sp1	410	6	light responsive element
PZI020880	Sp1	430	6	light responsive element
PZI020880	Sp1	451	6	light responsive element
PZI020880	Sp1	746	6	light responsive element
PZI020880	Sp1	1986	6	light responsive element
PZI021296	Sp1	650	6	light responsive element
PZI021597	Sp1	979	6	light responsive element
evm.model.scaffold_25.147	Sp1	514	6	light responsive element
evm.model.scaffold_25.147	Sp1	541	6	light responsive element
evm.model.scaffold_54.121	Sp1	306	6	light responsive element
evm.model.scaffold_54.121	Sp1	452	6	light responsive element
evm.model.scaffold_67.28	Sp1	1293	6	light responsive element
Gel014412	TATC-box	392	7	cis-acting element involved in gibberellin-responsiveness
Gel019188	TATC-box	1545	7	cis-acting element involved in gibberellin-responsiveness
PGU006458	TATC-box	420	7	cis-acting element involved in gibberellin-responsiveness
PGU008210	TATC-box	1785	7	cis-acting element involved in gibberellin-responsiveness
PGU013506	TATC-box	1526	7	cis-acting element involved in gibberellin-responsiveness
PZI004051	TATC-box	465	7	cis-acting element involved in gibberellin-responsiveness
PZI009076	TATC-box	1238	7	cis-acting element involved in gibberellin-responsiveness
PZI018494	TATC-box	52	7	cis-acting element involved in gibberellin-responsiveness
PZI018997	TATC-box	1785	7	cis-acting element involved in gibberellin-responsiveness
PZI021296	TATC-box	1486	7	cis-acting element involved in gibberellin-responsiveness
evm.model.scaffold_116.60	TATC-box	1750	7	cis-acting element involved in gibberellin-responsiveness
evm.model.scaffold_116.60	TATC-box	1825	7	cis-acting element involved in gibberellin-responsiveness
evm.model.scaffold_69.68	TATC-box	929	7	cis-acting element involved in gibberellin-responsiveness
Gel011802	TCA-element	1937	9	cis-acting element involved in salicylic acid responsiveness
Gel012110	TCA-element	1366	9	cis-acting element involved in salicylic acid responsiveness
Gel014681	TCA-element	207	9	cis-acting element involved in salicylic acid responsiveness
Gel019188	TCA-element	1355	9	cis-acting element involved in salicylic acid responsiveness
PGU000382	TCA-element	1719	9	cis-acting element involved in salicylic acid responsiveness
PGU004430	TCA-element	491	9	cis-acting element involved in salicylic acid responsiveness
PGU009696	TCA-element	1958	9	cis-acting element involved in salicylic acid responsiveness
PGU009698	TCA-element	1456	9	cis-acting element involved in salicylic acid responsiveness
PGU010824	TCA-element	1353	9	cis-acting element involved in salicylic acid responsiveness
PGU013891	TCA-element	44	10	cis-acting element involved in salicylic acid responsiveness
PGU013891	TCA-element	466	9	cis-acting element involved in salicylic acid responsiveness
PGU013891	TCA-element	1319	9	cis-acting element involved in salicylic acid responsiveness
PGU014847	TCA-element	427	9	cis-acting element involved in salicylic acid responsiveness
PGU022177	TCA-element	1440	9	cis-acting element involved in salicylic acid responsiveness
PZI004051	TCA-element	401	9	cis-acting element involved in salicylic acid responsiveness
PZI013373	TCA-element	1088	9	cis-acting element involved in salicylic acid responsiveness
PZI013373	TCA-element	1450	9	cis-acting element involved in salicylic acid responsiveness
PZI015449	TCA-element	1845	9	cis-acting element involved in salicylic acid responsiveness
PZI018445	TCA-element	159	9	cis-acting element involved in salicylic acid responsiveness
PZI018494	TCA-element	75	9	cis-acting element involved in salicylic acid responsiveness
PZI018494	TCA-element	91	9	cis-acting element involved in salicylic acid responsiveness
PZI022188	TCA-element	1286	9	cis-acting element involved in salicylic acid responsiveness
PZI022188	TCA-element	1735	9	cis-acting element involved in salicylic acid responsiveness
evm.model.scaffold_116.60	TCA-element	1935	9	cis-acting element involved in salicylic acid responsiveness
evm.model.scaffold_1397.50	TCA-element	1389	9	cis-acting element involved in salicylic acid responsiveness
evm.model.scaffold_169.26	TCA-element	133	9	cis-acting element involved in salicylic acid responsiveness
evm.model.scaffold_188.47	TCA-element	340	9	cis-acting element involved in salicylic acid responsiveness
evm.model.scaffold_25.147	TCA-element	1842	9	cis-acting element involved in salicylic acid responsiveness
evm.model.scaffold_67.28	TCA-element	315	9	cis-acting element involved in salicylic acid responsiveness
evm.model.scaffold_67.28	TCA-element	1249	9	cis-acting element involved in salicylic acid responsiveness
evm.model.scaffold_81.177	TCA-element	1548	9	cis-acting element involved in salicylic acid responsiveness
Gel012110	TCCC-motif	296	7	part of a light responsive element
Gel014681	TCCC-motif	1987	7	part of a light responsive element
PGU000382	TCCC-motif	828	7	part of a light responsive element
PGU000382	TCCC-motif	884	7	part of a light responsive element
PGU000382	TCCC-motif	901	7	part of a light responsive element
PGU000382	TCCC-motif	916	7	part of a light responsive element
PGU003466	TCCC-motif	1387	7	part of a light responsive element
PGU006042	TCCC-motif	1615	7	part of a light responsive element
PGU006042	TCCC-motif	1621	7	part of a light responsive element
PGU006042	TCCC-motif	1627	7	part of a light responsive element
PGU006042	TCCC-motif	1635	7	part of a light responsive element
PGU006042	TCCC-motif	1643	7	part of a light responsive element
PGU006042	TCCC-motif	1651	7	part of a light responsive element
PGU006042	TCCC-motif	1757	7	part of a light responsive element
PGU013891	TCCC-motif	559	7	part of a light responsive element
PGU014847	TCCC-motif	817	7	part of a light responsive element
PGU014847	TCCC-motif	823	7	part of a light responsive element
PGU015202	TCCC-motif	731	7	part of a light responsive element
PGU015202	TCCC-motif	1824	7	part of a light responsive element
PGU019873	TCCC-motif	1963	7	part of a light responsive element
PGU022177	TCCC-motif	1097	7	part of a light responsive element
PGU022177	TCCC-motif	1734	7	part of a light responsive element
PZI004051	TCCC-motif	1767	7	part of a light responsive element
PZI006938	TCCC-motif	269	7	part of a light responsive element
PZI018445	TCCC-motif	1714	7	part of a light responsive element
PZI018494	TCCC-motif	116	7	part of a light responsive element
PZI018997	TCCC-motif	189	7	part of a light responsive element
PZI018997	TCCC-motif	743	7	part of a light responsive element
PZI019295	TCCC-motif	1955	7	part of a light responsive element
PZI021597	TCCC-motif	1403	7	part of a light responsive element
evm.model.scaffold_170.49	TCCC-motif	618	7	part of a light responsive element
evm.model.scaffold_67.28	TCCC-motif	1794	7	part of a light responsive element
Gel003665	TC-rich repeats	649	9	cis-acting element involved in defense and stress responsiveness
Gel003665	TC-rich repeats	1504	10	cis-acting element involved in defense and stress responsiveness
Gel005020	TC-rich repeats	1022	9	cis-acting element involved in defense and stress responsiveness
Gel005020	TC-rich repeats	1655	9	cis-acting element involved in defense and stress responsiveness
Gel005967	TC-rich repeats	349	9	cis-acting element involved in defense and stress responsiveness
Gel005967	TC-rich repeats	1187	9	cis-acting element involved in defense and stress responsiveness
Gel011802	TC-rich repeats	1568	9	cis-acting element involved in defense and stress responsiveness
Gel012110	TC-rich repeats	411	9	cis-acting element involved in defense and stress responsiveness
Gel014412	TC-rich repeats	768	9	cis-acting element involved in defense and stress responsiveness
Gel014412	TC-rich repeats	1193	9	cis-acting element involved in defense and stress responsiveness
Gel017829	TC-rich repeats	1892	9	cis-acting element involved in defense and stress responsiveness
Gel019188	TC-rich repeats	122	9	cis-acting element involved in defense and stress responsiveness
PGU003466	TC-rich repeats	1120	9	cis-acting element involved in defense and stress responsiveness
PGU009698	TC-rich repeats	905	9	cis-acting element involved in defense and stress responsiveness
PGU013891	TC-rich repeats	1003	9	cis-acting element involved in defense and stress responsiveness
PGU019873	TC-rich repeats	467	9	cis-acting element involved in defense and stress responsiveness
PGU022177	TC-rich repeats	1572	9	cis-acting element involved in defense and stress responsiveness
PZI001168	TC-rich repeats	760	9	cis-acting element involved in defense and stress responsiveness
PZI008153	TC-rich repeats	1667	9	cis-acting element involved in defense and stress responsiveness
PZI012749	TC-rich repeats	1470	9	cis-acting element involved in defense and stress responsiveness
PZI013371	TC-rich repeats	12	9	cis-acting element involved in defense and stress responsiveness
PZI018445	TC-rich repeats	833	9	cis-acting element involved in defense and stress responsiveness
PZI019295	TC-rich repeats	911	9	cis-acting element involved in defense and stress responsiveness
PZI021296	TC-rich repeats	399	9	cis-acting element involved in defense and stress responsiveness
PZI022188	TC-rich repeats	1497	9	cis-acting element involved in defense and stress responsiveness
evm.model.scaffold_116.60	TC-rich repeats	318	9	cis-acting element involved in defense and stress responsiveness
evm.model.scaffold_170.49	TC-rich repeats	1872	9	cis-acting element involved in defense and stress responsiveness
evm.model.scaffold_188.48	TC-rich repeats	1349	9	cis-acting element involved in defense and stress responsiveness
evm.model.scaffold_188.49	TC-rich repeats	1349	9	cis-acting element involved in defense and stress responsiveness
evm.model.scaffold_26.185	TC-rich repeats	813	9	cis-acting element involved in defense and stress responsiveness
evm.model.scaffold_3.369	TC-rich repeats	1322	9	cis-acting element involved in defense and stress responsiveness
evm.model.scaffold_34.104	TC-rich repeats	697	9	cis-acting element involved in defense and stress responsiveness
evm.model.scaffold_34.104	TC-rich repeats	1014	9	cis-acting element involved in defense and stress responsiveness
evm.model.scaffold_54.121	TC-rich repeats	25	9	cis-acting element involved in defense and stress responsiveness
evm.model.scaffold_67.28	TC-rich repeats	188	9	cis-acting element involved in defense and stress responsiveness
evm.model.scaffold_67.28	TC-rich repeats	969	9	cis-acting element involved in defense and stress responsiveness
evm.model.scaffold_81.177	TC-rich repeats	329	9	cis-acting element involved in defense and stress responsiveness
Gel003665	TCT-motif	649	6	part of a light responsive element
Gel003665	TCT-motif	1508	6	part of a light responsive element
Gel003665	TCT-motif	1543	6	part of a light responsive element
Gel005312	TCT-motif	1121	6	part of a light responsive element
Gel005312	TCT-motif	1360	6	part of a light responsive element
Gel005607	TCT-motif	1490	6	part of a light responsive element
Gel005967	TCT-motif	353	6	part of a light responsive element
Gel009553	TCT-motif	307	6	part of a light responsive element
Gel011714	TCT-motif	1845	6	part of a light responsive element
Gel011802	TCT-motif	157	6	part of a light responsive element
Gel011802	TCT-motif	1568	6	part of a light responsive element
Gel012785	TCT-motif	1358	6	part of a light responsive element
Gel014412	TCT-motif	300	6	part of a light responsive element
Gel014412	TCT-motif	414	6	part of a light responsive element
Gel014412	TCT-motif	458	6	part of a light responsive element
Gel014412	TCT-motif	1193	6	part of a light responsive element
Gel014413	TCT-motif	1413	6	part of a light responsive element
Gel014416	TCT-motif	324	6	part of a light responsive element
Gel015312	TCT-motif	1244	6	part of a light responsive element
Gel017829	TCT-motif	800	6	part of a light responsive element
Gel017829	TCT-motif	1896	6	part of a light responsive element
Gel019188	TCT-motif	122	6	part of a light responsive element
Gel019188	TCT-motif	1642	6	part of a light responsive element
PGU003466	TCT-motif	1260	6	part of a light responsive element
PGU004484	TCT-motif	1879	6	part of a light responsive element
PGU006042	TCT-motif	1326	6	part of a light responsive element
PGU006458	TCT-motif	1366	6	part of a light responsive element
PGU006701	TCT-motif	512	6	part of a light responsive element
PGU006701	TCT-motif	765	6	part of a light responsive element
PGU009698	TCT-motif	909	6	part of a light responsive element
PGU009698	TCT-motif	1210	6	part of a light responsive element
PGU009698	TCT-motif	1968	6	part of a light responsive element
PGU013506	TCT-motif	414	6	part of a light responsive element
PGU013846	TCT-motif	87	6	part of a light responsive element
PGU013891	TCT-motif	1407	6	part of a light responsive element
PGU014847	TCT-motif	1261	6	part of a light responsive element
PGU014847	TCT-motif	1752	6	part of a light responsive element
PGU015202	TCT-motif	542	6	part of a light responsive element
PGU015202	TCT-motif	716	6	part of a light responsive element
PGU015202	TCT-motif	724	6	part of a light responsive element
PGU015207	TCT-motif	1522	6	part of a light responsive element
PGU015207	TCT-motif	1594	6	part of a light responsive element
PGU015965	TCT-motif	1543	6	part of a light responsive element
[truncated: 255 more rows]
