# Supplementary material for: Comparative analysis of NF-Y transcription factors in four orchids with expression insights from Gastrodia elata
Source: PeerJ. 2026 Mar 20;14:e21105. doi: 10.7717/peerj.21105 (PMC13105188; doi:10.7717/peerj.21105)
Supplement: Supplemental Information 4 [file peerj-14-21105-s004.xlsx]

## Sheet: Sheet1
Table S4. The Gene ontology analysis of NF-Ys
Gene ID	GO
Gel003665	GO:0005575
Gel003665	GO:0005622
Gel003665	GO:0005623
Gel003665	GO:0005634
Gel003665	GO:0043226
Gel003665	GO:0043227
Gel003665	GO:0043229
Gel003665	GO:0043231
Gel003665	GO:0044424
Gel003665	GO:0044464
Gel018962	GO:0000003
Gel018962	GO:0000280
Gel018962	GO:0000775
Gel018962	GO:0000785
Gel018962	GO:0000786
Gel018962	GO:0003674
Gel018962	GO:0003676
Gel018962	GO:0003677
Gel018962	GO:0003682
Gel018962	GO:0005488
Gel018962	GO:0005575
Gel018962	GO:0005622
Gel018962	GO:0005623
Gel018962	GO:0005634
Gel018962	GO:0005694
Gel018962	GO:0006323
Gel018962	GO:0006325
Gel018962	GO:0006333
Gel018962	GO:0006334
Gel018962	GO:0006996
Gel018962	GO:0007049
Gel018962	GO:0007059
Gel018962	GO:0008150
Gel018962	GO:0009566
Gel018962	GO:0009567
Gel018962	GO:0009987
Gel018962	GO:0016043
Gel018962	GO:0019953
Gel018962	GO:0022402
Gel018962	GO:0022414
Gel018962	GO:0022607
Gel018962	GO:0031490
Gel018962	GO:0031491
Gel018962	GO:0031492
Gel018962	GO:0031497
Gel018962	GO:0032991
Gel018962	GO:0032993
Gel018962	GO:0034508
Gel018962	GO:0034622
Gel018962	GO:0034728
Gel018962	GO:0043226
Gel018962	GO:0043227
Gel018962	GO:0043228
Gel018962	GO:0043229
Gel018962	GO:0043231
Gel018962	GO:0043232
Gel018962	GO:0043933
Gel018962	GO:0044085
Gel018962	GO:0044422
Gel018962	GO:0044424
Gel018962	GO:0044427
Gel018962	GO:0044446
Gel018962	GO:0044464
Gel018962	GO:0044703
Gel018962	GO:0044815
Gel018962	GO:0044877
Gel018962	GO:0045132
Gel018962	GO:0048285
Gel018962	GO:0051276
Gel018962	GO:0051301
Gel018962	GO:0051304
Gel018962	GO:0051307
Gel018962	GO:0051321
Gel018962	GO:0051704
Gel018962	GO:0065003
Gel018962	GO:0065004
Gel018962	GO:0071103
Gel018962	GO:0071824
Gel018962	GO:0071840
Gel018962	GO:0097159
Gel018962	GO:0098687
Gel018962	GO:0098813
Gel018962	GO:0140013
Gel018962	GO:1901363
Gel018962	GO:1903046
Gel014681	GO:0000228
Gel014681	GO:0005575
Gel014681	GO:0005622
Gel014681	GO:0005623
Gel014681	GO:0005634
Gel014681	GO:0005694
Gel014681	GO:0008622
Gel014681	GO:0031974
Gel014681	GO:0031981
Gel014681	GO:0032991
Gel014681	GO:0042575
Gel014681	GO:0043226
Gel014681	GO:0043227
Gel014681	GO:0043228
Gel014681	GO:0043229
Gel014681	GO:0043231
Gel014681	GO:0043232
Gel014681	GO:0043233
Gel014681	GO:0044422
Gel014681	GO:0044424
Gel014681	GO:0044427
Gel014681	GO:0044428
Gel014681	GO:0044446
Gel014681	GO:0044454
Gel014681	GO:0044464
Gel014681	GO:0061695
Gel014681	GO:0070013
Gel014681	GO:1902494
Gel014681	GO:1990234
Gel005607	GO:0001558
Gel005607	GO:0003674
Gel005607	GO:0003700
Gel005607	GO:0005575
Gel005607	GO:0005622
Gel005607	GO:0005623
Gel005607	GO:0005634
Gel005607	GO:0005737
Gel005607	GO:0006355
Gel005607	GO:0008150
Gel005607	GO:0009889
Gel005607	GO:0010468
Gel005607	GO:0010556
Gel005607	GO:0019219
Gel005607	GO:0019222
Gel005607	GO:0022603
Gel005607	GO:0022604
Gel005607	GO:0030307
Gel005607	GO:0031323
Gel005607	GO:0031326
Gel005607	GO:0040008
Gel005607	GO:0043226
Gel005607	GO:0043227
Gel005607	GO:0043229
Gel005607	GO:0043231
Gel005607	GO:0044424
Gel005607	GO:0044464
Gel005607	GO:0045927
Gel005607	GO:0048518
Gel005607	GO:0048519
Gel005607	GO:0048522
Gel005607	GO:0048579
Gel005607	GO:0048580
Gel005607	GO:0048581
Gel005607	GO:0048583
Gel005607	GO:0048585
Gel005607	GO:0048586
Gel005607	GO:0048638
Gel005607	GO:0048639
Gel005607	GO:0050789
Gel005607	GO:0050793
Gel005607	GO:0050794
Gel005607	GO:0051093
Gel005607	GO:0051094
Gel005607	GO:0051128
Gel005607	GO:0051130
Gel005607	GO:0051171
Gel005607	GO:0051239
Gel005607	GO:0051241
Gel005607	GO:0051252
Gel005607	GO:0051510
Gel005607	GO:0051512
Gel005607	GO:0060255
Gel005607	GO:0065007
Gel005607	GO:0080090
Gel005607	GO:0140110
Gel005607	GO:1903506
Gel005607	GO:2000026
Gel005607	GO:2000028
Gel005607	GO:2000112
Gel005607	GO:2000241
Gel005607	GO:2000242
Gel005607	GO:2001141
Gel012785	GO:0000003
Gel012785	GO:0003674
Gel012785	GO:0003700
Gel012785	GO:0005575
Gel012785	GO:0005622
Gel012785	GO:0005623
Gel012785	GO:0005634
Gel012785	GO:0005667
Gel012785	GO:0006355
Gel012785	GO:0008150
Gel012785	GO:0009566
Gel012785	GO:0009567
Gel012785	GO:0009889
Gel012785	GO:0010468
Gel012785	GO:0010556
Gel012785	GO:0016602
Gel012785	GO:0019219
Gel012785	GO:0019222
Gel012785	GO:0019953
Gel012785	GO:0022414
Gel012785	GO:0031323
Gel012785	GO:0031326
Gel012785	GO:0032991
Gel012785	GO:0043226
Gel012785	GO:0043227
Gel012785	GO:0043229
Gel012785	GO:0043231
Gel012785	GO:0044422
Gel012785	GO:0044424
Gel012785	GO:0044428
Gel012785	GO:0044446
Gel012785	GO:0044464
Gel012785	GO:0044703
Gel012785	GO:0044798
Gel012785	GO:0050789
Gel012785	GO:0050794
Gel012785	GO:0051171
Gel012785	GO:0051252
Gel012785	GO:0051704
Gel012785	GO:0060255
Gel012785	GO:0065007
Gel012785	GO:0080090
Gel012785	GO:0090575
Gel012785	GO:0140110
Gel012785	GO:1903506
Gel012785	GO:2000112
Gel012785	GO:2001141
Gel013020	GO:0000003
Gel013020	GO:0003006
Gel013020	GO:0003674
Gel013020	GO:0003700
Gel013020	GO:0005575
Gel013020	GO:0005622
Gel013020	GO:0005623
Gel013020	GO:0005634
Gel013020	GO:0005667
Gel013020	GO:0006355
Gel013020	GO:0007275
Gel013020	GO:0008150
Gel013020	GO:0009555
Gel013020	GO:0009790
Gel013020	GO:0009791
Gel013020	GO:0009793
Gel013020	GO:0009889
Gel013020	GO:0009890
Gel013020	GO:0009892
Gel013020	GO:0010154
Gel013020	GO:0010262
Gel013020	GO:0010468
Gel013020	GO:0010556
Gel013020	GO:0010558
Gel013020	GO:0010605
Gel013020	GO:0010629
Gel013020	GO:0016602
Gel013020	GO:0019219
Gel013020	GO:0019222
Gel013020	GO:0022414
Gel013020	GO:0031323
Gel013020	GO:0031324
Gel013020	GO:0031326
Gel013020	GO:0031327
Gel013020	GO:0032501
Gel013020	GO:0032502
Gel013020	GO:0032991
Gel013020	GO:0040034
Gel013020	GO:0043226
Gel013020	GO:0043227
Gel013020	GO:0043229
Gel013020	GO:0043231
Gel013020	GO:0044422
Gel013020	GO:0044424
Gel013020	GO:0044428
Gel013020	GO:0044446
Gel013020	GO:0044464
Gel013020	GO:0044798
Gel013020	GO:0045892
Gel013020	GO:0045934
Gel013020	GO:0048229
Gel013020	GO:0048316
Gel013020	GO:0048506
Gel013020	GO:0048509
Gel013020	GO:0048510
Gel013020	GO:0048519
Gel013020	GO:0048523
Gel013020	GO:0048608
Gel013020	GO:0048731
Gel013020	GO:0048856
Gel013020	GO:0050789
Gel013020	GO:0050793
Gel013020	GO:0050794
Gel013020	GO:0051171
Gel013020	GO:0051172
Gel013020	GO:0051252
Gel013020	GO:0051253
Gel013020	GO:0055046
Gel013020	GO:0060255
Gel013020	GO:0061458
Gel013020	GO:0065007
Gel013020	GO:0080090
Gel013020	GO:0090575
Gel013020	GO:0140110
Gel013020	GO:1902679
Gel013020	GO:1903506
Gel013020	GO:1903507
Gel013020	GO:2000112
Gel013020	GO:2000113
Gel013020	GO:2001141
Gel017829	GO:0001558
Gel017829	GO:0003674
Gel017829	GO:0003700
Gel017829	GO:0005575
Gel017829	GO:0005622
Gel017829	GO:0005623
Gel017829	GO:0005634
Gel017829	GO:0005737
Gel017829	GO:0006355
Gel017829	GO:0008150
Gel017829	GO:0009889
Gel017829	GO:0010468
Gel017829	GO:0010556
Gel017829	GO:0019219
Gel017829	GO:0019222
Gel017829	GO:0022603
Gel017829	GO:0022604
Gel017829	GO:0030307
Gel017829	GO:0031323
Gel017829	GO:0031326
Gel017829	GO:0040008
Gel017829	GO:0043226
Gel017829	GO:0043227
Gel017829	GO:0043229
Gel017829	GO:0043231
Gel017829	GO:0044424
Gel017829	GO:0044464
Gel017829	GO:0045927
Gel017829	GO:0048518
Gel017829	GO:0048519
Gel017829	GO:0048522
Gel017829	GO:0048579
Gel017829	GO:0048580
Gel017829	GO:0048581
Gel017829	GO:0048583
Gel017829	GO:0048585
Gel017829	GO:0048586
Gel017829	GO:0048638
Gel017829	GO:0048639
Gel017829	GO:0050789
Gel017829	GO:0050793
Gel017829	GO:0050794
Gel017829	GO:0051093
Gel017829	GO:0051094
Gel017829	GO:0051128
Gel017829	GO:0051130
Gel017829	GO:0051171
Gel017829	GO:0051239
Gel017829	GO:0051241
Gel017829	GO:0051252
Gel017829	GO:0051510
Gel017829	GO:0051512
Gel017829	GO:0060255
Gel017829	GO:0065007
Gel017829	GO:0080090
Gel017829	GO:0140110
Gel017829	GO:1903506
Gel017829	GO:2000026
Gel017829	GO:2000028
Gel017829	GO:2000112
Gel017829	GO:2000241
Gel017829	GO:2000242
Gel017829	GO:2001141
Gel015567	GO:0000003
Gel015567	GO:0003006
Gel015567	GO:0003674
Gel015567	GO:0003700
Gel015567	GO:0005575
Gel015567	GO:0005622
Gel015567	GO:0005623
Gel015567	GO:0005634
Gel015567	GO:0005667
Gel015567	GO:0006355
Gel015567	GO:0007275
Gel015567	GO:0008150
Gel015567	GO:0009555
Gel015567	GO:0009790
Gel015567	GO:0009791
Gel015567	GO:0009793
Gel015567	GO:0009889
Gel015567	GO:0009890
Gel015567	GO:0009892
Gel015567	GO:0010154
Gel015567	GO:0010262
Gel015567	GO:0010468
Gel015567	GO:0010556
Gel015567	GO:0010558
Gel015567	GO:0010605
Gel015567	GO:0010629
Gel015567	GO:0016602
Gel015567	GO:0019219
Gel015567	GO:0019222
Gel015567	GO:0022414
Gel015567	GO:0031323
Gel015567	GO:0031324
Gel015567	GO:0031326
Gel015567	GO:0031327
Gel015567	GO:0032501
Gel015567	GO:0032502
Gel015567	GO:0032991
Gel015567	GO:0040034
Gel015567	GO:0043226
Gel015567	GO:0043227
Gel015567	GO:0043229
Gel015567	GO:0043231
Gel015567	GO:0044422
Gel015567	GO:0044424
Gel015567	GO:0044428
Gel015567	GO:0044446
Gel015567	GO:0044464
Gel015567	GO:0044798
Gel015567	GO:0045892
Gel015567	GO:0045934
Gel015567	GO:0048229
Gel015567	GO:0048316
Gel015567	GO:0048506
Gel015567	GO:0048509
Gel015567	GO:0048510
Gel015567	GO:0048519
Gel015567	GO:0048523
Gel015567	GO:0048608
Gel015567	GO:0048731
Gel015567	GO:0048856
Gel015567	GO:0050789
Gel015567	GO:0050793
Gel015567	GO:0050794
Gel015567	GO:0051171
Gel015567	GO:0051172
Gel015567	GO:0051252
Gel015567	GO:0051253
Gel015567	GO:0055046
Gel015567	GO:0060255
Gel015567	GO:0061458
Gel015567	GO:0065007
Gel015567	GO:0080090
Gel015567	GO:0090575
Gel015567	GO:0140110
Gel015567	GO:1902679
Gel015567	GO:1903506
Gel015567	GO:1903507
Gel015567	GO:2000112
Gel015567	GO:2000113
Gel015567	GO:2001141
Gel011802	GO:0003674
Gel011802	GO:0003700
Gel011802	GO:0005575
Gel011802	GO:0005622
Gel011802	GO:0005623
Gel011802	GO:0005634
Gel011802	GO:0005667
Gel011802	GO:0005737
Gel011802	GO:0006355
Gel011802	GO:0008150
Gel011802	GO:0009889
Gel011802	GO:0009891
Gel011802	GO:0009893
Gel011802	GO:0010468
Gel011802	GO:0010556
Gel011802	GO:0010557
Gel011802	GO:0010604
Gel011802	GO:0010628
Gel011802	GO:0016602
Gel011802	GO:0019219
Gel011802	GO:0019222
Gel011802	GO:0031323
Gel011802	GO:0031325
Gel011802	GO:0031326
Gel011802	GO:0031328
Gel011802	GO:0032991
Gel011802	GO:0043226
Gel011802	GO:0043227
Gel011802	GO:0043229
Gel011802	GO:0043231
Gel011802	GO:0044422
Gel011802	GO:0044424
Gel011802	GO:0044428
Gel011802	GO:0044446
Gel011802	GO:0044464
Gel011802	GO:0044798
Gel011802	GO:0045893
Gel011802	GO:0045935
Gel011802	GO:0048518
Gel011802	GO:0048522
Gel011802	GO:0050789
Gel011802	GO:0050794
Gel011802	GO:0051171
Gel011802	GO:0051173
Gel011802	GO:0051252
Gel011802	GO:0051254
Gel011802	GO:0060255
Gel011802	GO:0065007
Gel011802	GO:0080090
Gel011802	GO:0090575
Gel011802	GO:0140110
Gel011802	GO:1902680
Gel011802	GO:1903506
Gel011802	GO:1903508
Gel011802	GO:2000112
Gel011802	GO:2001141
Gel015312	GO:0001101
Gel015312	GO:0003674
Gel015312	GO:0003700
Gel015312	GO:0005488
Gel015312	GO:0005515
Gel015312	GO:0006355
Gel015312	GO:0007154
Gel015312	GO:0007165
Gel015312	GO:0008134
Gel015312	GO:0008150
Gel015312	GO:0009719
Gel015312	GO:0009725
Gel015312	GO:0009737
Gel015312	GO:0009738
Gel015312	GO:0009755
Gel015312	GO:0009889
Gel015312	GO:0009891
Gel015312	GO:0009893
Gel015312	GO:0009987
Gel015312	GO:0010033
Gel015312	GO:0010468
Gel015312	GO:0010556
Gel015312	GO:0010557
Gel015312	GO:0010604
Gel015312	GO:0010628
Gel015312	GO:0019219
Gel015312	GO:0019222
Gel015312	GO:0023052
Gel015312	GO:0031323
Gel015312	GO:0031325
Gel015312	GO:0031326
Gel015312	GO:0031328
Gel015312	GO:0032870
Gel015312	GO:0033613
Gel015312	GO:0033993
Gel015312	GO:0042221
Gel015312	GO:0045893
Gel015312	GO:0045935
Gel015312	GO:0048518
Gel015312	GO:0048522
Gel015312	GO:0050789
Gel015312	GO:0050794
Gel015312	GO:0050896
Gel015312	GO:0051171
Gel015312	GO:0051173
Gel015312	GO:0051252
Gel015312	GO:0051254
Gel015312	GO:0051716
Gel015312	GO:0060255
Gel015312	GO:0065007
Gel015312	GO:0070887
Gel015312	GO:0071215
Gel015312	GO:0071229
Gel015312	GO:0071310
Gel015312	GO:0071396
Gel015312	GO:0071495
Gel015312	GO:0080090
Gel015312	GO:0097305
Gel015312	GO:0097306
Gel015312	GO:0140110
Gel015312	GO:1901700
Gel015312	GO:1901701
Gel015312	GO:1902680
Gel015312	GO:1903506
Gel015312	GO:1903508
Gel015312	GO:2000112
Gel015312	GO:2001141
Gel009309	GO:0000228
Gel009309	GO:0000785
Gel009309	GO:0000790
Gel009309	GO:0003674
Gel009309	GO:0003676
Gel009309	GO:0003677
Gel009309	GO:0005488
Gel009309	GO:0005575
Gel009309	GO:0005618
Gel009309	GO:0005622
Gel009309	GO:0005623
Gel009309	GO:0005634
Gel009309	GO:0005694
Gel009309	GO:0005730
Gel009309	GO:0006325
Gel009309	GO:0006342
Gel009309	GO:0006355
Gel009309	GO:0006996
Gel009309	GO:0008150
Gel009309	GO:0009889
Gel009309	GO:0009890
Gel009309	GO:0009892
Gel009309	GO:0009987
Gel009309	GO:0010468
Gel009309	GO:0010556
Gel009309	GO:0010558
Gel009309	GO:0010605
Gel009309	GO:0010629
Gel009309	GO:0016043
Gel009309	GO:0016458
Gel009309	GO:0019219
Gel009309	GO:0019222
Gel009309	GO:0030312
Gel009309	GO:0031323
Gel009309	GO:0031324
Gel009309	GO:0031326
Gel009309	GO:0031327
Gel009309	GO:0031974
Gel009309	GO:0031981
Gel009309	GO:0040029
Gel009309	GO:0043226
Gel009309	GO:0043227
Gel009309	GO:0043228
Gel009309	GO:0043229
Gel009309	GO:0043231
Gel009309	GO:0043232
Gel009309	GO:0043233
Gel009309	GO:0044422
Gel009309	GO:0044424
Gel009309	GO:0044427
Gel009309	GO:0044428
Gel009309	GO:0044446
Gel009309	GO:0044454
Gel009309	GO:0044464
Gel009309	GO:0045814
Gel009309	GO:0045892
Gel009309	GO:0045934
Gel009309	GO:0048519
Gel009309	GO:0048523
Gel009309	GO:0050789
Gel009309	GO:0050794
Gel009309	GO:0051171
Gel009309	GO:0051172
Gel009309	GO:0051252
Gel009309	GO:0051253
Gel009309	GO:0051276
Gel009309	GO:0060255
Gel009309	GO:0065007
Gel009309	GO:0070013
Gel009309	GO:0071840
Gel009309	GO:0071944
Gel009309	GO:0080090
Gel009309	GO:0097159
Gel009309	GO:1901363
Gel009309	GO:1902679
Gel009309	GO:1903506
Gel009309	GO:1903507
Gel009309	GO:2000112
Gel009309	GO:2000113
Gel009309	GO:2001141
Gel013019	GO:0000003
Gel013019	GO:0003006
Gel013019	GO:0003674
Gel013019	GO:0003700
Gel013019	GO:0006355
Gel013019	GO:0007275
Gel013019	GO:0008150
Gel013019	GO:0009555
Gel013019	GO:0009790
Gel013019	GO:0009791
Gel013019	GO:0009793
Gel013019	GO:0009889
Gel013019	GO:0009890
Gel013019	GO:0009892
Gel013019	GO:0010154
Gel013019	GO:0010262
Gel013019	GO:0010468
Gel013019	GO:0010556
Gel013019	GO:0010558
Gel013019	GO:0010605
Gel013019	GO:0010629
Gel013019	GO:0019219
Gel013019	GO:0019222
Gel013019	GO:0022414
Gel013019	GO:0031323
Gel013019	GO:0031324
Gel013019	GO:0031326
Gel013019	GO:0031327
Gel013019	GO:0032501
Gel013019	GO:0032502
Gel013019	GO:0045892
Gel013019	GO:0045934
Gel013019	GO:0048229
Gel013019	GO:0048316
Gel013019	GO:0048519
Gel013019	GO:0048523
Gel013019	GO:0048608
Gel013019	GO:0048731
Gel013019	GO:0048856
Gel013019	GO:0050789
Gel013019	GO:0050794
Gel013019	GO:0051171
Gel013019	GO:0051172
Gel013019	GO:0051252
Gel013019	GO:0051253
Gel013019	GO:0055046
Gel013019	GO:0060255
Gel013019	GO:0061458
Gel013019	GO:0065007
Gel013019	GO:0080090
Gel013019	GO:0140110
Gel013019	GO:1902679
Gel013019	GO:1903506
Gel013019	GO:1903507
Gel013019	GO:2000112
Gel013019	GO:2000113
Gel013019	GO:2001141
Gel011714	GO:0000003
Gel011714	GO:0001101
Gel011714	GO:0003006
Gel011714	GO:0003674
Gel011714	GO:0003700
Gel011714	GO:0003712
Gel011714	GO:0006355
Gel011714	GO:0007154
Gel011714	GO:0007165
Gel011714	GO:0007275
Gel011714	GO:0008150
Gel011714	GO:0009314
Gel011714	GO:0009416
Gel011714	GO:0009628
Gel011714	GO:0009648
Gel011714	GO:0009719
Gel011714	GO:0009725
Gel011714	GO:0009737
Gel011714	GO:0009738
Gel011714	GO:0009739
Gel011714	GO:0009740
Gel011714	GO:0009755
Gel011714	GO:0009791
Gel011714	GO:0009889
Gel011714	GO:0009987
Gel011714	GO:0010029
Gel011714	GO:0010033
Gel011714	GO:0010099
Gel011714	GO:0010228
Gel011714	GO:0010468
Gel011714	GO:0010476
Gel011714	GO:0010556
Gel011714	GO:0019219
Gel011714	GO:0019222
Gel011714	GO:0022414
Gel011714	GO:0023052
Gel011714	GO:0031323
Gel011714	GO:0031326
Gel011714	GO:0032501
Gel011714	GO:0032502
Gel011714	GO:0032870
Gel011714	GO:0033993
Gel011714	GO:0042221
Gel011714	GO:0048518
Gel011714	GO:0048571
Gel011714	GO:0048573
Gel011714	GO:0048574
Gel011714	GO:0048580
Gel011714	GO:0048582
Gel011714	GO:0048583
Gel011714	GO:0048584
Gel011714	GO:0048608
Gel011714	GO:0048731
Gel011714	GO:0048856
Gel011714	GO:0050789
Gel011714	GO:0050793
Gel011714	GO:0050794
Gel011714	GO:0050896
Gel011714	GO:0051094
Gel011714	GO:0051171
Gel011714	GO:0051239
Gel011714	GO:0051240
Gel011714	GO:0051252
Gel011714	GO:0051716
Gel011714	GO:0060255
Gel011714	GO:0061458
Gel011714	GO:0065007
Gel011714	GO:0070887
Gel011714	GO:0071215
Gel011714	GO:0071229
Gel011714	GO:0071310
Gel011714	GO:0071370
Gel011714	GO:0071396
Gel011714	GO:0071495
Gel011714	GO:0080090
Gel011714	GO:0097305
Gel011714	GO:0097306
Gel011714	GO:0140110
Gel011714	GO:1900140
Gel011714	GO:1901700
Gel011714	GO:1901701
Gel011714	GO:1903506
Gel011714	GO:2000026
Gel011714	GO:2000030
Gel011714	GO:2000112
Gel011714	GO:2000306
Gel011714	GO:2001141
Gel004494	GO:0000003
Gel004494	GO:0000123
Gel004494	GO:0000124
Gel004494	GO:0000228
Gel004494	GO:0000428
Gel004494	GO:0000785
Gel004494	GO:0000790
Gel004494	GO:0000902
Gel004494	GO:0000904
Gel004494	GO:0003006
Gel004494	GO:0005575
Gel004494	GO:0005622
Gel004494	GO:0005623
Gel004494	GO:0005634
Gel004494	GO:0005654
Gel004494	GO:0005667
Gel004494	GO:0005669
Gel004494	GO:0005694
Gel004494	GO:0006139
Gel004494	GO:0006325
Gel004494	GO:0006338
Gel004494	GO:0006351
Gel004494	GO:0006352
Gel004494	GO:0006366
Gel004494	GO:0006367
Gel004494	GO:0006464
Gel004494	GO:0006473
Gel004494	GO:0006475
Gel004494	GO:0006725
Gel004494	GO:0006807
Gel004494	GO:0006996
Gel004494	GO:0008150
Gel004494	GO:0008152
Gel004494	GO:0009058
Gel004494	GO:0009059
Gel004494	GO:0009653
Gel004494	GO:0009826
Gel004494	GO:0009856
Gel004494	GO:0009860
Gel004494	GO:0009932
Gel004494	GO:0009987
Gel004494	GO:0010467
Gel004494	GO:0016043
Gel004494	GO:0016049
Gel004494	GO:0016070
Gel004494	GO:0016569
Gel004494	GO:0016570
Gel004494	GO:0016573
Gel004494	GO:0016591
Gel004494	GO:0018130
Gel004494	GO:0018193
Gel004494	GO:0018205
Gel004494	GO:0018393
Gel004494	GO:0018394
Gel004494	GO:0019438
Gel004494	GO:0019538
Gel004494	GO:0022414
Gel004494	GO:0030154
Gel004494	GO:0030880
Gel004494	GO:0031248
Gel004494	GO:0031974
Gel004494	GO:0031981
Gel004494	GO:0032501
Gel004494	GO:0032502
Gel004494	GO:0032774
Gel004494	GO:0032989
Gel004494	GO:0032991
Gel004494	GO:0034641
Gel004494	GO:0034645
Gel004494	GO:0034654
Gel004494	GO:0036211
Gel004494	GO:0040007
Gel004494	GO:0043170
Gel004494	GO:0043226
Gel004494	GO:0043227
Gel004494	GO:0043228
Gel004494	GO:0043229
Gel004494	GO:0043231
Gel004494	GO:0043232
Gel004494	GO:0043233
Gel004494	GO:0043412
Gel004494	GO:0043543
Gel004494	GO:0044237
Gel004494	GO:0044238
Gel004494	GO:0044249
Gel004494	GO:0044260
Gel004494	GO:0044267
Gel004494	GO:0044271
Gel004494	GO:0044422
Gel004494	GO:0044424
Gel004494	GO:0044427
Gel004494	GO:0044428
Gel004494	GO:0044446
Gel004494	GO:0044451
Gel004494	GO:0044454
Gel004494	GO:0044464
Gel004494	GO:0044706
Gel004494	GO:0044798
Gel004494	GO:0046483
Gel004494	GO:0048468
Gel004494	GO:0048588
Gel004494	GO:0048589
Gel004494	GO:0048856
Gel004494	GO:0048868
Gel004494	GO:0048869
Gel004494	GO:0051276
Gel004494	GO:0051704
Gel004494	GO:0055029
Gel004494	GO:0060560
Gel004494	GO:0061695
Gel004494	GO:0070013
Gel004494	GO:0070461
Gel004494	GO:0071704
Gel004494	GO:0071840
Gel004494	GO:0090304
Gel004494	GO:0090575
Gel004494	GO:0097659
Gel004494	GO:1901360
Gel004494	GO:1901362
Gel004494	GO:1901564
Gel004494	GO:1901576
Gel004494	GO:1902493
Gel004494	GO:1902494
Gel004494	GO:1905368
Gel004494	GO:1990234
Gel005020	GO:0000003
Gel005020	GO:0003006
Gel005020	GO:0003674
Gel005020	GO:0003700
Gel005020	GO:0003712
Gel005020	GO:0005575
Gel005020	GO:0005622
Gel005020	GO:0005623
Gel005020	GO:0005634
Gel005020	GO:0005737
Gel005020	GO:0006355
Gel005020	GO:0007275
Gel005020	GO:0008150
Gel005020	GO:0009314
Gel005020	GO:0009416
Gel005020	GO:0009628
Gel005020	GO:0009648
Gel005020	GO:0009791
Gel005020	GO:0009889
Gel005020	GO:0010228
Gel005020	GO:0010468
Gel005020	GO:0010556
Gel005020	GO:0019219
Gel005020	GO:0019222
Gel005020	GO:0022414
Gel005020	GO:0031323
Gel005020	GO:0031326
Gel005020	GO:0032501
Gel005020	GO:0032502
Gel005020	GO:0043226
Gel005020	GO:0043227
Gel005020	GO:0043229
Gel005020	GO:0043231
Gel005020	GO:0044424
Gel005020	GO:0044464
Gel005020	GO:0048571
Gel005020	GO:0048573
Gel005020	GO:0048574
Gel005020	GO:0048608
Gel005020	GO:0048731
Gel005020	GO:0048856
Gel005020	GO:0050789
Gel005020	GO:0050794
Gel005020	GO:0050896
Gel005020	GO:0051171
Gel005020	GO:0051252
Gel005020	GO:0060255
Gel005020	GO:0061458
Gel005020	GO:0065007
Gel005020	GO:0080090
Gel005020	GO:0140110
Gel005020	GO:1903506
Gel005020	GO:2000112
Gel005020	GO:2001141
Gel004827	GO:0000123
Gel004827	GO:0000124
Gel004827	GO:0000125
Gel004827	GO:0000428
Gel004827	GO:0001085
Gel004827	GO:0001101
Gel004827	GO:0001102
Gel004827	GO:0003674
Gel004827	GO:0003676
Gel004827	GO:0003677
Gel004827	GO:0003712
Gel004827	GO:0003713
Gel004827	GO:0005488
Gel004827	GO:0005515
Gel004827	GO:0005575
Gel004827	GO:0005622
Gel004827	GO:0005623
Gel004827	GO:0005634
Gel004827	GO:0005654
Gel004827	GO:0005667
Gel004827	GO:0005669
Gel004827	GO:0006139
Gel004827	GO:0006325
Gel004827	GO:0006351
Gel004827	GO:0006352
Gel004827	GO:0006355
Gel004827	GO:0006366
Gel004827	GO:0006367
Gel004827	GO:0006464
Gel004827	GO:0006473
Gel004827	GO:0006475
Gel004827	GO:0006725
Gel004827	GO:0006807
Gel004827	GO:0006996
Gel004827	GO:0007154
Gel004827	GO:0007165
Gel004827	GO:0008134
Gel004827	GO:0008150
Gel004827	GO:0008152
Gel004827	GO:0009058
Gel004827	GO:0009059
Gel004827	GO:0009719
Gel004827	GO:0009725
Gel004827	GO:0009735
Gel004827	GO:0009736
Gel004827	GO:0009753
Gel004827	GO:0009755
Gel004827	GO:0009867
Gel004827	GO:0009889
Gel004827	GO:0009891
Gel004827	GO:0009893
Gel004827	GO:0009966
Gel004827	GO:0009987
Gel004827	GO:0010033
Gel004827	GO:0010104
Gel004827	GO:0010467
Gel004827	GO:0010468
Gel004827	GO:0010556
Gel004827	GO:0010557
Gel004827	GO:0010604
Gel004827	GO:0010646
Gel004827	GO:0016043
Gel004827	GO:0016070
Gel004827	GO:0016569
Gel004827	GO:0016570
Gel004827	GO:0016573
Gel004827	GO:0016591
Gel004827	GO:0017025
Gel004827	GO:0018130
Gel004827	GO:0018193
Gel004827	GO:0018205
Gel004827	GO:0018393
Gel004827	GO:0018394
Gel004827	GO:0019219
Gel004827	GO:0019222
Gel004827	GO:0019438
Gel004827	GO:0019538
Gel004827	GO:0022607
Gel004827	GO:0023051
Gel004827	GO:0023052
Gel004827	GO:0030880
Gel004827	GO:0030914
Gel004827	GO:0031248
Gel004827	GO:0031323
Gel004827	GO:0031325
Gel004827	GO:0031326
Gel004827	GO:0031328
Gel004827	GO:0031974
Gel004827	GO:0031981
Gel004827	GO:0032774
Gel004827	GO:0032870
Gel004827	GO:0032991
Gel004827	GO:0033276
Gel004827	GO:0033613
Gel004827	GO:0034622
Gel004827	GO:0034641
Gel004827	GO:0034645
Gel004827	GO:0034654
Gel004827	GO:0036211
Gel004827	GO:0042221
Gel004827	GO:0043170
Gel004827	GO:0043226
Gel004827	GO:0043227
Gel004827	GO:0043229
Gel004827	GO:0043231
Gel004827	GO:0043233
Gel004827	GO:0043412
Gel004827	GO:0043543
Gel004827	GO:0043933
Gel004827	GO:0043966
Gel004827	GO:0044085
Gel004827	GO:0044093
Gel004827	GO:0044237
Gel004827	GO:0044238
Gel004827	GO:0044249
Gel004827	GO:0044260
Gel004827	GO:0044267
Gel004827	GO:0044271
Gel004827	GO:0044422
Gel004827	GO:0044424
Gel004827	GO:0044428
Gel004827	GO:0044446
Gel004827	GO:0044451
Gel004827	GO:0044464
Gel004827	GO:0044798
Gel004827	GO:0045935
Gel004827	GO:0046483
Gel004827	GO:0048518
Gel004827	GO:0048522
Gel004827	GO:0048583
Gel004827	GO:0050789
Gel004827	GO:0050794
Gel004827	GO:0050896
Gel004827	GO:0051090
Gel004827	GO:0051091
Gel004827	GO:0051123
Gel004827	GO:0051171
Gel004827	GO:0051173
Gel004827	GO:0051252
Gel004827	GO:0051254
Gel004827	GO:0051276
Gel004827	GO:0051716
Gel004827	GO:0055029
Gel004827	GO:0060255
Gel004827	GO:0061695
Gel004827	GO:0065003
Gel004827	GO:0065004
Gel004827	GO:0065007
Gel004827	GO:0065009
Gel004827	GO:0070013
Gel004827	GO:0070297
Gel004827	GO:0070461
Gel004827	GO:0070887
Gel004827	GO:0070897
Gel004827	GO:0071229
Gel004827	GO:0071310
Gel004827	GO:0071368
Gel004827	GO:0071395
Gel004827	GO:0071495
Gel004827	GO:0071704
Gel004827	GO:0071824
Gel004827	GO:0071840
Gel004827	GO:0080090
Gel004827	GO:0090304
Gel004827	GO:0090575
Gel004827	GO:0097159
Gel004827	GO:0097659
Gel004827	GO:0140110
Gel004827	GO:1901360
Gel004827	GO:1901362
Gel004827	GO:1901363
Gel004827	GO:1901564
Gel004827	GO:1901576
Gel004827	GO:1901700
Gel004827	GO:1901701
Gel004827	GO:1902493
Gel004827	GO:1902494
Gel004827	GO:1902531
Gel004827	GO:1902680
Gel004827	GO:1903506
Gel004827	GO:1903508
Gel004827	GO:1905368
Gel004827	GO:1990234
Gel004827	GO:2000112
Gel004827	GO:2001141
Gel016358	GO:0000123
Gel016358	GO:0000124
Gel016358	GO:0000428
Gel016358	GO:0001085
Gel016358	GO:0001102
Gel016358	GO:0003674
Gel016358	GO:0003676
Gel016358	GO:0003677
Gel016358	GO:0005488
Gel016358	GO:0005515
Gel016358	GO:0005575
Gel016358	GO:0005622
Gel016358	GO:0005623
Gel016358	GO:0005634
Gel016358	GO:0005654
Gel016358	GO:0005667
Gel016358	GO:0005669
Gel016358	GO:0006139
Gel016358	GO:0006325
Gel016358	GO:0006351
Gel016358	GO:0006352
Gel016358	GO:0006366
Gel016358	GO:0006367
Gel016358	GO:0006464
Gel016358	GO:0006473
Gel016358	GO:0006475
Gel016358	GO:0006725
Gel016358	GO:0006807
Gel016358	GO:0006996
Gel016358	GO:0008134
Gel016358	GO:0008150
Gel016358	GO:0008152
Gel016358	GO:0009058
Gel016358	GO:0009059
Gel016358	GO:0009987
Gel016358	GO:0010467
Gel016358	GO:0016043
Gel016358	GO:0016070
Gel016358	GO:0016569
Gel016358	GO:0016570
Gel016358	GO:0016573
Gel016358	GO:0016591
Gel016358	GO:0017025
Gel016358	GO:0018130
Gel016358	GO:0018193
Gel016358	GO:0018205
Gel016358	GO:0018393
Gel016358	GO:0018394
Gel016358	GO:0019438
Gel016358	GO:0019538
Gel016358	GO:0022607
Gel016358	GO:0030880
Gel016358	GO:0031248
Gel016358	GO:0031974
Gel016358	GO:0031981
Gel016358	GO:0032774
Gel016358	GO:0032991
Gel016358	GO:0033613
Gel016358	GO:0034622
Gel016358	GO:0034641
Gel016358	GO:0034645
Gel016358	GO:0034654
Gel016358	GO:0036211
Gel016358	GO:0043170
Gel016358	GO:0043226
Gel016358	GO:0043227
Gel016358	GO:0043229
Gel016358	GO:0043231
Gel016358	GO:0043233
Gel016358	GO:0043412
Gel016358	GO:0043543
Gel016358	GO:0043933
Gel016358	GO:0043966
Gel016358	GO:0044085
Gel016358	GO:0044237
Gel016358	GO:0044238
Gel016358	GO:0044249
Gel016358	GO:0044260
Gel016358	GO:0044267
Gel016358	GO:0044271
Gel016358	GO:0044422
Gel016358	GO:0044424
Gel016358	GO:0044428
Gel016358	GO:0044446
Gel016358	GO:0044451
Gel016358	GO:0044464
Gel016358	GO:0044798
Gel016358	GO:0046483
Gel016358	GO:0051123
Gel016358	GO:0051276
Gel016358	GO:0055029
Gel016358	GO:0061695
Gel016358	GO:0065003
Gel016358	GO:0065004
Gel016358	GO:0070013
Gel016358	GO:0070461
Gel016358	GO:0070897
Gel016358	GO:0071704
Gel016358	GO:0071824
Gel016358	GO:0071840
Gel016358	GO:0090304
Gel016358	GO:0090575
Gel016358	GO:0097159
Gel016358	GO:0097659
Gel016358	GO:1901360
Gel016358	GO:1901362
Gel016358	GO:1901363
Gel016358	GO:1901564
Gel016358	GO:1901576
Gel016358	GO:1902493
Gel016358	GO:1902494
Gel016358	GO:1905368
Gel016358	GO:1990234
Gel014176	GO:0005575
Gel014176	GO:0005622
Gel014176	GO:0005623
Gel014176	GO:0005634
Gel014176	GO:0005694
Gel014176	GO:0043226
Gel014176	GO:0043227
Gel014176	GO:0043228
Gel014176	GO:0043229
Gel014176	GO:0043231
Gel014176	GO:0043232
Gel014176	GO:0044424
Gel014176	GO:0044464
Gel019188	GO:0005575
Gel019188	GO:0005622
Gel019188	GO:0005623
Gel019188	GO:0005634
Gel019188	GO:0005737
Gel019188	GO:0043226
Gel019188	GO:0043227
Gel019188	GO:0043229
Gel019188	GO:0043231
Gel019188	GO:0044424
Gel019188	GO:0044464
Gel014416	GO:0005575
Gel014416	GO:0005622
Gel014416	GO:0005623
Gel014416	GO:0005634
Gel014416	GO:0005694
Gel014416	GO:0043226
Gel014416	GO:0043227
Gel014416	GO:0043228
Gel014416	GO:0043229
Gel014416	GO:0043231
Gel014416	GO:0043232
Gel014416	GO:0044424
Gel014416	GO:0044464
Gel005312	GO:0003674
Gel005312	GO:0003700
Gel005312	GO:0005575
Gel005312	GO:0005622
Gel005312	GO:0005623
Gel005312	GO:0005634
Gel005312	GO:0006355
Gel005312	GO:0008150
Gel005312	GO:0009889
Gel005312	GO:0010468
Gel005312	GO:0010556
Gel005312	GO:0019219
Gel005312	GO:0019222
Gel005312	GO:0031323
Gel005312	GO:0031326
Gel005312	GO:0043226
Gel005312	GO:0043227
Gel005312	GO:0043229
Gel005312	GO:0043231
Gel005312	GO:0044424
Gel005312	GO:0044464
Gel005312	GO:0050789
Gel005312	GO:0050794
Gel005312	GO:0051171
Gel005312	GO:0051252
Gel005312	GO:0060255
Gel005312	GO:0065007
Gel005312	GO:0080090
Gel005312	GO:0140110
Gel005312	GO:1903506
Gel005312	GO:2000112
Gel005312	GO:2001141
cds.evm.model.scaffold_69.68	GO:0005575
cds.evm.model.scaffold_69.68	GO:0005622
cds.evm.model.scaffold_69.68	GO:0005623
cds.evm.model.scaffold_69.68	GO:0005634
cds.evm.model.scaffold_69.68	GO:0005694
cds.evm.model.scaffold_69.68	GO:0043226
cds.evm.model.scaffold_69.68	GO:0043227
cds.evm.model.scaffold_69.68	GO:0043228
cds.evm.model.scaffold_69.68	GO:0043229
cds.evm.model.scaffold_69.68	GO:0043231
cds.evm.model.scaffold_69.68	GO:0043232
cds.evm.model.scaffold_69.68	GO:0044424
cds.evm.model.scaffold_69.68	GO:0044464
cds.evm.model.scaffold_26.185	GO:0001101
cds.evm.model.scaffold_26.185	GO:0003674
cds.evm.model.scaffold_26.185	GO:0003700
cds.evm.model.scaffold_26.185	GO:0005488
cds.evm.model.scaffold_26.185	GO:0005515
cds.evm.model.scaffold_26.185	GO:0006355
cds.evm.model.scaffold_26.185	GO:0007154
cds.evm.model.scaffold_26.185	GO:0007165
cds.evm.model.scaffold_26.185	GO:0008134
cds.evm.model.scaffold_26.185	GO:0008150
cds.evm.model.scaffold_26.185	GO:0009719
cds.evm.model.scaffold_26.185	GO:0009725
cds.evm.model.scaffold_26.185	GO:0009737
cds.evm.model.scaffold_26.185	GO:0009738
cds.evm.model.scaffold_26.185	GO:0009755
cds.evm.model.scaffold_26.185	GO:0009889
cds.evm.model.scaffold_26.185	GO:0009891
cds.evm.model.scaffold_26.185	GO:0009893
cds.evm.model.scaffold_26.185	GO:0009987
cds.evm.model.scaffold_26.185	GO:0010033
cds.evm.model.scaffold_26.185	GO:0010468
cds.evm.model.scaffold_26.185	GO:0010556
cds.evm.model.scaffold_26.185	GO:0010557
cds.evm.model.scaffold_26.185	GO:0010604
cds.evm.model.scaffold_26.185	GO:0010628
cds.evm.model.scaffold_26.185	GO:0019219
cds.evm.model.scaffold_26.185	GO:0019222
cds.evm.model.scaffold_26.185	GO:0023052
cds.evm.model.scaffold_26.185	GO:0031323
cds.evm.model.scaffold_26.185	GO:0031325
cds.evm.model.scaffold_26.185	GO:0031326
cds.evm.model.scaffold_26.185	GO:0031328
cds.evm.model.scaffold_26.185	GO:0032870
cds.evm.model.scaffold_26.185	GO:0033613
cds.evm.model.scaffold_26.185	GO:0033993
cds.evm.model.scaffold_26.185	GO:0042221
cds.evm.model.scaffold_26.185	GO:0045893
cds.evm.model.scaffold_26.185	GO:0045935
cds.evm.model.scaffold_26.185	GO:0048518
cds.evm.model.scaffold_26.185	GO:0048522
cds.evm.model.scaffold_26.185	GO:0050789
cds.evm.model.scaffold_26.185	GO:0050794
cds.evm.model.scaffold_26.185	GO:0050896
cds.evm.model.scaffold_26.185	GO:0051171
cds.evm.model.scaffold_26.185	GO:0051173
cds.evm.model.scaffold_26.185	GO:0051252
cds.evm.model.scaffold_26.185	GO:0051254
cds.evm.model.scaffold_26.185	GO:0051716
cds.evm.model.scaffold_26.185	GO:0060255
cds.evm.model.scaffold_26.185	GO:0065007
cds.evm.model.scaffold_26.185	GO:0070887
cds.evm.model.scaffold_26.185	GO:0071215
cds.evm.model.scaffold_26.185	GO:0071229
cds.evm.model.scaffold_26.185	GO:0071310
cds.evm.model.scaffold_26.185	GO:0071396
cds.evm.model.scaffold_26.185	GO:0071495
cds.evm.model.scaffold_26.185	GO:0080090
cds.evm.model.scaffold_26.185	GO:0097305
cds.evm.model.scaffold_26.185	GO:0097306
cds.evm.model.scaffold_26.185	GO:0140110
cds.evm.model.scaffold_26.185	GO:1901700
cds.evm.model.scaffold_26.185	GO:1901701
cds.evm.model.scaffold_26.185	GO:1902680
cds.evm.model.scaffold_26.185	GO:1903506
cds.evm.model.scaffold_26.185	GO:1903508
cds.evm.model.scaffold_26.185	GO:2000112
cds.evm.model.scaffold_26.185	GO:2001141
cds.evm.model.scaffold_170.49	GO:0000003
cds.evm.model.scaffold_170.49	GO:0003006
cds.evm.model.scaffold_170.49	GO:0003674
cds.evm.model.scaffold_170.49	GO:0003700
cds.evm.model.scaffold_170.49	GO:0005575
cds.evm.model.scaffold_170.49	GO:0005622
cds.evm.model.scaffold_170.49	GO:0005623
cds.evm.model.scaffold_170.49	GO:0005634
cds.evm.model.scaffold_170.49	GO:0005667
cds.evm.model.scaffold_170.49	GO:0006355
cds.evm.model.scaffold_170.49	GO:0007275
cds.evm.model.scaffold_170.49	GO:0008150
cds.evm.model.scaffold_170.49	GO:0009555
cds.evm.model.scaffold_170.49	GO:0009790
cds.evm.model.scaffold_170.49	GO:0009791
cds.evm.model.scaffold_170.49	GO:0009793
cds.evm.model.scaffold_170.49	GO:0009889
cds.evm.model.scaffold_170.49	GO:0009890
cds.evm.model.scaffold_170.49	GO:0009892
cds.evm.model.scaffold_170.49	GO:0010154
cds.evm.model.scaffold_170.49	GO:0010262
cds.evm.model.scaffold_170.49	GO:0010468
cds.evm.model.scaffold_170.49	GO:0010556
cds.evm.model.scaffold_170.49	GO:0010558
cds.evm.model.scaffold_170.49	GO:0010605
cds.evm.model.scaffold_170.49	GO:0010629
cds.evm.model.scaffold_170.49	GO:0016602
cds.evm.model.scaffold_170.49	GO:0019219
cds.evm.model.scaffold_170.49	GO:0019222
cds.evm.model.scaffold_170.49	GO:0022414
cds.evm.model.scaffold_170.49	GO:0031323
cds.evm.model.scaffold_170.49	GO:0031324
cds.evm.model.scaffold_170.49	GO:0031326
cds.evm.model.scaffold_170.49	GO:0031327
cds.evm.model.scaffold_170.49	GO:0032501
cds.evm.model.scaffold_170.49	GO:0032502
cds.evm.model.scaffold_170.49	GO:0032991
cds.evm.model.scaffold_170.49	GO:0040034
cds.evm.model.scaffold_170.49	GO:0043226
cds.evm.model.scaffold_170.49	GO:0043227
cds.evm.model.scaffold_170.49	GO:0043229
cds.evm.model.scaffold_170.49	GO:0043231
cds.evm.model.scaffold_170.49	GO:0044422
cds.evm.model.scaffold_170.49	GO:0044424
cds.evm.model.scaffold_170.49	GO:0044428
cds.evm.model.scaffold_170.49	GO:0044446
cds.evm.model.scaffold_170.49	GO:0044464
cds.evm.model.scaffold_170.49	GO:0044798
cds.evm.model.scaffold_170.49	GO:0045892
cds.evm.model.scaffold_170.49	GO:0045934
cds.evm.model.scaffold_170.49	GO:0048229
cds.evm.model.scaffold_170.49	GO:0048316
cds.evm.model.scaffold_170.49	GO:0048506
cds.evm.model.scaffold_170.49	GO:0048509
cds.evm.model.scaffold_170.49	GO:0048510
cds.evm.model.scaffold_170.49	GO:0048519
cds.evm.model.scaffold_170.49	GO:0048523
cds.evm.model.scaffold_170.49	GO:0048608
cds.evm.model.scaffold_170.49	GO:0048731
cds.evm.model.scaffold_170.49	GO:0048856
cds.evm.model.scaffold_170.49	GO:0050789
cds.evm.model.scaffold_170.49	GO:0050793
cds.evm.model.scaffold_170.49	GO:0050794
cds.evm.model.scaffold_170.49	GO:0051171
cds.evm.model.scaffold_170.49	GO:0051172
cds.evm.model.scaffold_170.49	GO:0051252
cds.evm.model.scaffold_170.49	GO:0051253
cds.evm.model.scaffold_170.49	GO:0055046
cds.evm.model.scaffold_170.49	GO:0060255
cds.evm.model.scaffold_170.49	GO:0061458
cds.evm.model.scaffold_170.49	GO:0065007
cds.evm.model.scaffold_170.49	GO:0080090
cds.evm.model.scaffold_170.49	GO:0090575
cds.evm.model.scaffold_170.49	GO:0140110
cds.evm.model.scaffold_170.49	GO:1902679
cds.evm.model.scaffold_170.49	GO:1903506
cds.evm.model.scaffold_170.49	GO:1903507
cds.evm.model.scaffold_170.49	GO:2000112
cds.evm.model.scaffold_170.49	GO:2000113
cds.evm.model.scaffold_170.49	GO:2001141
cds.evm.model.scaffold_34.104	GO:0000003
cds.evm.model.scaffold_34.104	GO:0001101
cds.evm.model.scaffold_34.104	GO:0003006
cds.evm.model.scaffold_34.104	GO:0003674
cds.evm.model.scaffold_34.104	GO:0003700
cds.evm.model.scaffold_34.104	GO:0003712
cds.evm.model.scaffold_34.104	GO:0006355
cds.evm.model.scaffold_34.104	GO:0007154
cds.evm.model.scaffold_34.104	GO:0007165
cds.evm.model.scaffold_34.104	GO:0007275
cds.evm.model.scaffold_34.104	GO:0008150
cds.evm.model.scaffold_34.104	GO:0009314
cds.evm.model.scaffold_34.104	GO:0009416
cds.evm.model.scaffold_34.104	GO:0009628
cds.evm.model.scaffold_34.104	GO:0009648
cds.evm.model.scaffold_34.104	GO:0009719
cds.evm.model.scaffold_34.104	GO:0009725
cds.evm.model.scaffold_34.104	GO:0009737
cds.evm.model.scaffold_34.104	GO:0009738
cds.evm.model.scaffold_34.104	GO:0009739
cds.evm.model.scaffold_34.104	GO:0009740
cds.evm.model.scaffold_34.104	GO:0009755
cds.evm.model.scaffold_34.104	GO:0009791
cds.evm.model.scaffold_34.104	GO:0009889
cds.evm.model.scaffold_34.104	GO:0009987
cds.evm.model.scaffold_34.104	GO:0010029
cds.evm.model.scaffold_34.104	GO:0010033
cds.evm.model.scaffold_34.104	GO:0010099
cds.evm.model.scaffold_34.104	GO:0010228
cds.evm.model.scaffold_34.104	GO:0010468
cds.evm.model.scaffold_34.104	GO:0010476
cds.evm.model.scaffold_34.104	GO:0010556
cds.evm.model.scaffold_34.104	GO:0019219
cds.evm.model.scaffold_34.104	GO:0019222
cds.evm.model.scaffold_34.104	GO:0022414
cds.evm.model.scaffold_34.104	GO:0023052
cds.evm.model.scaffold_34.104	GO:0031323
cds.evm.model.scaffold_34.104	GO:0031326
cds.evm.model.scaffold_34.104	GO:0032501
cds.evm.model.scaffold_34.104	GO:0032502
cds.evm.model.scaffold_34.104	GO:0032870
cds.evm.model.scaffold_34.104	GO:0033993
cds.evm.model.scaffold_34.104	GO:0042221
cds.evm.model.scaffold_34.104	GO:0048518
cds.evm.model.scaffold_34.104	GO:0048571
cds.evm.model.scaffold_34.104	GO:0048573
cds.evm.model.scaffold_34.104	GO:0048574
cds.evm.model.scaffold_34.104	GO:0048580
cds.evm.model.scaffold_34.104	GO:0048582
cds.evm.model.scaffold_34.104	GO:0048583
cds.evm.model.scaffold_34.104	GO:0048584
cds.evm.model.scaffold_34.104	GO:0048608
cds.evm.model.scaffold_34.104	GO:0048731
cds.evm.model.scaffold_34.104	GO:0048856
cds.evm.model.scaffold_34.104	GO:0050789
cds.evm.model.scaffold_34.104	GO:0050793
cds.evm.model.scaffold_34.104	GO:0050794
cds.evm.model.scaffold_34.104	GO:0050896
cds.evm.model.scaffold_34.104	GO:0051094
cds.evm.model.scaffold_34.104	GO:0051171
cds.evm.model.scaffold_34.104	GO:0051239
cds.evm.model.scaffold_34.104	GO:0051240
cds.evm.model.scaffold_34.104	GO:0051252
cds.evm.model.scaffold_34.104	GO:0051716
cds.evm.model.scaffold_34.104	GO:0060255
cds.evm.model.scaffold_34.104	GO:0061458
cds.evm.model.scaffold_34.104	GO:0065007
cds.evm.model.scaffold_34.104	GO:0070887
cds.evm.model.scaffold_34.104	GO:0071215
cds.evm.model.scaffold_34.104	GO:0071229
cds.evm.model.scaffold_34.104	GO:0071310
cds.evm.model.scaffold_34.104	GO:0071370
cds.evm.model.scaffold_34.104	GO:0071396
cds.evm.model.scaffold_34.104	GO:0071495
cds.evm.model.scaffold_34.104	GO:0080090
cds.evm.model.scaffold_34.104	GO:0097305
cds.evm.model.scaffold_34.104	GO:0097306
cds.evm.model.scaffold_34.104	GO:0140110
cds.evm.model.scaffold_34.104	GO:1900140
cds.evm.model.scaffold_34.104	GO:1901700
cds.evm.model.scaffold_34.104	GO:1901701
cds.evm.model.scaffold_34.104	GO:1903506
cds.evm.model.scaffold_34.104	GO:2000026
cds.evm.model.scaffold_34.104	GO:2000030
cds.evm.model.scaffold_34.104	GO:2000112
cds.evm.model.scaffold_34.104	GO:2000306
cds.evm.model.scaffold_34.104	GO:2001141
cds.evm.model.scaffold_25.147	GO:0001558
cds.evm.model.scaffold_25.147	GO:0003674
cds.evm.model.scaffold_25.147	GO:0003700
cds.evm.model.scaffold_25.147	GO:0005575
cds.evm.model.scaffold_25.147	GO:0005622
cds.evm.model.scaffold_25.147	GO:0005623
cds.evm.model.scaffold_25.147	GO:0005634
cds.evm.model.scaffold_25.147	GO:0005737
cds.evm.model.scaffold_25.147	GO:0006355
cds.evm.model.scaffold_25.147	GO:0008150
cds.evm.model.scaffold_25.147	GO:0009889
cds.evm.model.scaffold_25.147	GO:0010468
cds.evm.model.scaffold_25.147	GO:0010556
cds.evm.model.scaffold_25.147	GO:0019219
cds.evm.model.scaffold_25.147	GO:0019222
cds.evm.model.scaffold_25.147	GO:0022603
cds.evm.model.scaffold_25.147	GO:0022604
cds.evm.model.scaffold_25.147	GO:0030307
cds.evm.model.scaffold_25.147	GO:0031323
cds.evm.model.scaffold_25.147	GO:0031326
cds.evm.model.scaffold_25.147	GO:0040008
cds.evm.model.scaffold_25.147	GO:0043226
cds.evm.model.scaffold_25.147	GO:0043227
cds.evm.model.scaffold_25.147	GO:0043229
cds.evm.model.scaffold_25.147	GO:0043231
cds.evm.model.scaffold_25.147	GO:0044424
cds.evm.model.scaffold_25.147	GO:0044464
cds.evm.model.scaffold_25.147	GO:0045927
cds.evm.model.scaffold_25.147	GO:0048518
cds.evm.model.scaffold_25.147	GO:0048519
cds.evm.model.scaffold_25.147	GO:0048522
cds.evm.model.scaffold_25.147	GO:0048579
cds.evm.model.scaffold_25.147	GO:0048580
cds.evm.model.scaffold_25.147	GO:0048581
cds.evm.model.scaffold_25.147	GO:0048583
cds.evm.model.scaffold_25.147	GO:0048585
cds.evm.model.scaffold_25.147	GO:0048586
cds.evm.model.scaffold_25.147	GO:0048638
cds.evm.model.scaffold_25.147	GO:0048639
cds.evm.model.scaffold_25.147	GO:0050789
cds.evm.model.scaffold_25.147	GO:0050793
cds.evm.model.scaffold_25.147	GO:0050794
cds.evm.model.scaffold_25.147	GO:0051093
cds.evm.model.scaffold_25.147	GO:0051094
cds.evm.model.scaffold_25.147	GO:0051128
cds.evm.model.scaffold_25.147	GO:0051130
cds.evm.model.scaffold_25.147	GO:0051171
cds.evm.model.scaffold_25.147	GO:0051239
cds.evm.model.scaffold_25.147	GO:0051241
cds.evm.model.scaffold_25.147	GO:0051252
cds.evm.model.scaffold_25.147	GO:0051510
cds.evm.model.scaffold_25.147	GO:0051512
cds.evm.model.scaffold_25.147	GO:0060255
cds.evm.model.scaffold_25.147	GO:0065007
cds.evm.model.scaffold_25.147	GO:0080090
cds.evm.model.scaffold_25.147	GO:0140110
cds.evm.model.scaffold_25.147	GO:1903506
cds.evm.model.scaffold_25.147	GO:2000026
cds.evm.model.scaffold_25.147	GO:2000028
cds.evm.model.scaffold_25.147	GO:2000112
cds.evm.model.scaffold_25.147	GO:2000241
cds.evm.model.scaffold_25.147	GO:2000242
cds.evm.model.scaffold_25.147	GO:2001141
cds.evm.model.scaffold_214.22	GO:0000003
cds.evm.model.scaffold_214.22	GO:0000280
cds.evm.model.scaffold_214.22	GO:0000775
cds.evm.model.scaffold_214.22	GO:0000785
cds.evm.model.scaffold_214.22	GO:0000786
cds.evm.model.scaffold_214.22	GO:0003674
cds.evm.model.scaffold_214.22	GO:0003676
cds.evm.model.scaffold_214.22	GO:0003677
cds.evm.model.scaffold_214.22	GO:0003682
cds.evm.model.scaffold_214.22	GO:0005488
cds.evm.model.scaffold_214.22	GO:0005575
cds.evm.model.scaffold_214.22	GO:0005622
cds.evm.model.scaffold_214.22	GO:0005623
cds.evm.model.scaffold_214.22	GO:0005634
cds.evm.model.scaffold_214.22	GO:0005694
cds.evm.model.scaffold_214.22	GO:0006323
cds.evm.model.scaffold_214.22	GO:0006325
cds.evm.model.scaffold_214.22	GO:0006333
cds.evm.model.scaffold_214.22	GO:0006334
cds.evm.model.scaffold_214.22	GO:0006996
cds.evm.model.scaffold_214.22	GO:0007049
cds.evm.model.scaffold_214.22	GO:0007059
cds.evm.model.scaffold_214.22	GO:0008150
cds.evm.model.scaffold_214.22	GO:0009566
cds.evm.model.scaffold_214.22	GO:0009567
cds.evm.model.scaffold_214.22	GO:0009987
cds.evm.model.scaffold_214.22	GO:0016043
cds.evm.model.scaffold_214.22	GO:0019953
cds.evm.model.scaffold_214.22	GO:0022402
cds.evm.model.scaffold_214.22	GO:0022414
cds.evm.model.scaffold_214.22	GO:0022607
cds.evm.model.scaffold_214.22	GO:0031490
cds.evm.model.scaffold_214.22	GO:0031491
cds.evm.model.scaffold_214.22	GO:0031492
cds.evm.model.scaffold_214.22	GO:0031497
cds.evm.model.scaffold_214.22	GO:0032991
cds.evm.model.scaffold_214.22	GO:0032993
cds.evm.model.scaffold_214.22	GO:0034508
cds.evm.model.scaffold_214.22	GO:0034622
cds.evm.model.scaffold_214.22	GO:0034728
cds.evm.model.scaffold_214.22	GO:0043226
cds.evm.model.scaffold_214.22	GO:0043227
cds.evm.model.scaffold_214.22	GO:0043228
cds.evm.model.scaffold_214.22	GO:0043229
cds.evm.model.scaffold_214.22	GO:0043231
cds.evm.model.scaffold_214.22	GO:0043232
cds.evm.model.scaffold_214.22	GO:0043933
cds.evm.model.scaffold_214.22	GO:0044085
cds.evm.model.scaffold_214.22	GO:0044422
cds.evm.model.scaffold_214.22	GO:0044424
cds.evm.model.scaffold_214.22	GO:0044427
cds.evm.model.scaffold_214.22	GO:0044446
cds.evm.model.scaffold_214.22	GO:0044464
cds.evm.model.scaffold_214.22	GO:0044703
cds.evm.model.scaffold_214.22	GO:0044815
cds.evm.model.scaffold_214.22	GO:0044877
cds.evm.model.scaffold_214.22	GO:0045132
cds.evm.model.scaffold_214.22	GO:0048285
cds.evm.model.scaffold_214.22	GO:0051276
cds.evm.model.scaffold_214.22	GO:0051301
cds.evm.model.scaffold_214.22	GO:0051304
cds.evm.model.scaffold_214.22	GO:0051307
cds.evm.model.scaffold_214.22	GO:0051321
cds.evm.model.scaffold_214.22	GO:0051704
cds.evm.model.scaffold_214.22	GO:0065003
cds.evm.model.scaffold_214.22	GO:0065004
cds.evm.model.scaffold_214.22	GO:0071103
cds.evm.model.scaffold_214.22	GO:0071824
cds.evm.model.scaffold_214.22	GO:0071840
cds.evm.model.scaffold_214.22	GO:0097159
cds.evm.model.scaffold_214.22	GO:0098687
cds.evm.model.scaffold_214.22	GO:0098813
cds.evm.model.scaffold_214.22	GO:0140013
cds.evm.model.scaffold_214.22	GO:1901363
cds.evm.model.scaffold_214.22	GO:1903046
cds.evm.model.scaffold_81.173	GO:0005575
cds.evm.model.scaffold_81.173	GO:0005622
cds.evm.model.scaffold_81.173	GO:0005623
cds.evm.model.scaffold_81.173	GO:0005634
cds.evm.model.scaffold_81.173	GO:0005694
cds.evm.model.scaffold_81.173	GO:0043226
cds.evm.model.scaffold_81.173	GO:0043227
cds.evm.model.scaffold_81.173	GO:0043228
cds.evm.model.scaffold_81.173	GO:0043229
cds.evm.model.scaffold_81.173	GO:0043231
cds.evm.model.scaffold_81.173	GO:0043232
cds.evm.model.scaffold_81.173	GO:0044424
cds.evm.model.scaffold_81.173	GO:0044464
cds.evm.model.scaffold_122.292	GO:0000003
cds.evm.model.scaffold_122.292	GO:0001101
cds.evm.model.scaffold_122.292	GO:0003006
cds.evm.model.scaffold_122.292	GO:0003674
cds.evm.model.scaffold_122.292	GO:0003700
cds.evm.model.scaffold_122.292	GO:0006355
cds.evm.model.scaffold_122.292	GO:0006950
cds.evm.model.scaffold_122.292	GO:0007154
cds.evm.model.scaffold_122.292	GO:0007165
cds.evm.model.scaffold_122.292	GO:0007275
cds.evm.model.scaffold_122.292	GO:0008150
cds.evm.model.scaffold_122.292	GO:0009314
cds.evm.model.scaffold_122.292	GO:0009414
cds.evm.model.scaffold_122.292	GO:0009415
cds.evm.model.scaffold_122.292	GO:0009416
cds.evm.model.scaffold_122.292	GO:0009628
cds.evm.model.scaffold_122.292	GO:0009637
cds.evm.model.scaffold_122.292	GO:0009719
cds.evm.model.scaffold_122.292	GO:0009725
cds.evm.model.scaffold_122.292	GO:0009737
cds.evm.model.scaffold_122.292	GO:0009738
cds.evm.model.scaffold_122.292	GO:0009755
cds.evm.model.scaffold_122.292	GO:0009785
cds.evm.model.scaffold_122.292	GO:0009790
cds.evm.model.scaffold_122.292	GO:0009791
cds.evm.model.scaffold_122.292	GO:0009793
cds.evm.model.scaffold_122.292	GO:0009889
cds.evm.model.scaffold_122.292	GO:0009890
cds.evm.model.scaffold_122.292	GO:0009892
cds.evm.model.scaffold_122.292	GO:0009987
cds.evm.model.scaffold_122.292	GO:0010033
cds.evm.model.scaffold_122.292	GO:0010035
cds.evm.model.scaffold_122.292	GO:0010154
cds.evm.model.scaffold_122.292	GO:0010262
cds.evm.model.scaffold_122.292	GO:0010468
cds.evm.model.scaffold_122.292	GO:0010556
cds.evm.model.scaffold_122.292	GO:0010558
cds.evm.model.scaffold_122.292	GO:0010605
cds.evm.model.scaffold_122.292	GO:0010629
cds.evm.model.scaffold_122.292	GO:0019219
cds.evm.model.scaffold_122.292	GO:0019222
cds.evm.model.scaffold_122.292	GO:0022414
cds.evm.model.scaffold_122.292	GO:0023052
cds.evm.model.scaffold_122.292	GO:0030522
cds.evm.model.scaffold_122.292	GO:0031323
cds.evm.model.scaffold_122.292	GO:0031324
cds.evm.model.scaffold_122.292	GO:0031326
cds.evm.model.scaffold_122.292	GO:0031327
cds.evm.model.scaffold_122.292	GO:0032501
cds.evm.model.scaffold_122.292	GO:0032502
cds.evm.model.scaffold_122.292	GO:0032870
cds.evm.model.scaffold_122.292	GO:0033993
cds.evm.model.scaffold_122.292	GO:0042221
cds.evm.model.scaffold_122.292	GO:0045892
cds.evm.model.scaffold_122.292	GO:0045934
cds.evm.model.scaffold_122.292	GO:0048316
cds.evm.model.scaffold_122.292	GO:0048519
cds.evm.model.scaffold_122.292	GO:0048523
cds.evm.model.scaffold_122.292	GO:0048608
cds.evm.model.scaffold_122.292	GO:0048731
cds.evm.model.scaffold_122.292	GO:0048856
cds.evm.model.scaffold_122.292	GO:0050789
cds.evm.model.scaffold_122.292	GO:0050794
cds.evm.model.scaffold_122.292	GO:0050896
cds.evm.model.scaffold_122.292	GO:0051171
cds.evm.model.scaffold_122.292	GO:0051172
cds.evm.model.scaffold_122.292	GO:0051252
cds.evm.model.scaffold_122.292	GO:0051253
cds.evm.model.scaffold_122.292	GO:0051716
cds.evm.model.scaffold_122.292	GO:0060255
cds.evm.model.scaffold_122.292	GO:0061458
cds.evm.model.scaffold_122.292	GO:0065007
cds.evm.model.scaffold_122.292	GO:0070887
cds.evm.model.scaffold_122.292	GO:0071214
cds.evm.model.scaffold_122.292	GO:0071215
cds.evm.model.scaffold_122.292	GO:0071229
cds.evm.model.scaffold_122.292	GO:0071310
cds.evm.model.scaffold_122.292	GO:0071396
cds.evm.model.scaffold_122.292	GO:0071478
cds.evm.model.scaffold_122.292	GO:0071482
cds.evm.model.scaffold_122.292	GO:0071483
cds.evm.model.scaffold_122.292	GO:0071495
cds.evm.model.scaffold_122.292	GO:0080090
cds.evm.model.scaffold_122.292	GO:0097305
cds.evm.model.scaffold_122.292	GO:0097306
cds.evm.model.scaffold_122.292	GO:0104004
cds.evm.model.scaffold_122.292	GO:0140110
cds.evm.model.scaffold_122.292	GO:1901700
cds.evm.model.scaffold_122.292	GO:1901701
cds.evm.model.scaffold_122.292	GO:1902679
cds.evm.model.scaffold_122.292	GO:1903506
cds.evm.model.scaffold_122.292	GO:1903507
cds.evm.model.scaffold_122.292	GO:2000112
cds.evm.model.scaffold_122.292	GO:2000113
cds.evm.model.scaffold_122.292	GO:2001141
cds.evm.model.scaffold_81.152.5	GO:0005575
cds.evm.model.scaffold_81.152.5	GO:0005622
cds.evm.model.scaffold_81.152.5	GO:0005623
cds.evm.model.scaffold_81.152.5	GO:0005634
cds.evm.model.scaffold_81.152.5	GO:0043226
cds.evm.model.scaffold_81.152.5	GO:0043227
cds.evm.model.scaffold_81.152.5	GO:0043229
cds.evm.model.scaffold_81.152.5	GO:0043231
cds.evm.model.scaffold_81.152.5	GO:0044424
cds.evm.model.scaffold_81.152.5	GO:0044464
cds.evm.model.scaffold_64.101_evm.model.scaffold_64.102	GO:0000123
cds.evm.model.scaffold_64.101_evm.model.scaffold_64.102	GO:0000124
cds.evm.model.scaffold_64.101_evm.model.scaffold_64.102	GO:0000428
cds.evm.model.scaffold_64.101_evm.model.scaffold_64.102	GO:0001085
cds.evm.model.scaffold_64.101_evm.model.scaffold_64.102	GO:0001102
cds.evm.model.scaffold_64.101_evm.model.scaffold_64.102	GO:0003674
cds.evm.model.scaffold_64.101_evm.model.scaffold_64.102	GO:0003676
cds.evm.model.scaffold_64.101_evm.model.scaffold_64.102	GO:0003677
cds.evm.model.scaffold_64.101_evm.model.scaffold_64.102	GO:0005488
cds.evm.model.scaffold_64.101_evm.model.scaffold_64.102	GO:0005515
cds.evm.model.scaffold_64.101_evm.model.scaffold_64.102	GO:0005575
cds.evm.model.scaffold_64.101_evm.model.scaffold_64.102	GO:0005622
cds.evm.model.scaffold_64.101_evm.model.scaffold_64.102	GO:0005623
cds.evm.model.scaffold_64.101_evm.model.scaffold_64.102	GO:0005634
cds.evm.model.scaffold_64.101_evm.model.scaffold_64.102	GO:0005654
cds.evm.model.scaffold_64.101_evm.model.scaffold_64.102	GO:0005667
cds.evm.model.scaffold_64.101_evm.model.scaffold_64.102	GO:0005669
cds.evm.model.scaffold_64.101_evm.model.scaffold_64.102	GO:0006139
cds.evm.model.scaffold_64.101_evm.model.scaffold_64.102	GO:0006325
cds.evm.model.scaffold_64.101_evm.model.scaffold_64.102	GO:0006351
cds.evm.model.scaffold_64.101_evm.model.scaffold_64.102	GO:0006352
cds.evm.model.scaffold_64.101_evm.model.scaffold_64.102	GO:0006366
cds.evm.model.scaffold_64.101_evm.model.scaffold_64.102	GO:0006367
cds.evm.model.scaffold_64.101_evm.model.scaffold_64.102	GO:0006464
cds.evm.model.scaffold_64.101_evm.model.scaffold_64.102	GO:0006473
cds.evm.model.scaffold_64.101_evm.model.scaffold_64.102	GO:0006475
cds.evm.model.scaffold_64.101_evm.model.scaffold_64.102	GO:0006725
cds.evm.model.scaffold_64.101_evm.model.scaffold_64.102	GO:0006807
cds.evm.model.scaffold_64.101_evm.model.scaffold_64.102	GO:0006996
cds.evm.model.scaffold_64.101_evm.model.scaffold_64.102	GO:0008134
cds.evm.model.scaffold_64.101_evm.model.scaffold_64.102	GO:0008150
cds.evm.model.scaffold_64.101_evm.model.scaffold_64.102	GO:0008152
cds.evm.model.scaffold_64.101_evm.model.scaffold_64.102	GO:0009058
cds.evm.model.scaffold_64.101_evm.model.scaffold_64.102	GO:0009059
cds.evm.model.scaffold_64.101_evm.model.scaffold_64.102	GO:0009987
cds.evm.model.scaffold_64.101_evm.model.scaffold_64.102	GO:0010467
cds.evm.model.scaffold_64.101_evm.model.scaffold_64.102	GO:0016043
cds.evm.model.scaffold_64.101_evm.model.scaffold_64.102	GO:0016070
cds.evm.model.scaffold_64.101_evm.model.scaffold_64.102	GO:0016569
cds.evm.model.scaffold_64.101_evm.model.scaffold_64.102	GO:0016570
cds.evm.model.scaffold_64.101_evm.model.scaffold_64.102	GO:0016573
cds.evm.model.scaffold_64.101_evm.model.scaffold_64.102	GO:0016591
cds.evm.model.scaffold_64.101_evm.model.scaffold_64.102	GO:0017025
cds.evm.model.scaffold_64.101_evm.model.scaffold_64.102	GO:0018130
cds.evm.model.scaffold_64.101_evm.model.scaffold_64.102	GO:0018193
cds.evm.model.scaffold_64.101_evm.model.scaffold_64.102	GO:0018205
cds.evm.model.scaffold_64.101_evm.model.scaffold_64.102	GO:0018393
cds.evm.model.scaffold_64.101_evm.model.scaffold_64.102	GO:0018394
cds.evm.model.scaffold_64.101_evm.model.scaffold_64.102	GO:0019438
cds.evm.model.scaffold_64.101_evm.model.scaffold_64.102	GO:0019538
cds.evm.model.scaffold_64.101_evm.model.scaffold_64.102	GO:0022607
cds.evm.model.scaffold_64.101_evm.model.scaffold_64.102	GO:0030880
cds.evm.model.scaffold_64.101_evm.model.scaffold_64.102	GO:0031248
cds.evm.model.scaffold_64.101_evm.model.scaffold_64.102	GO:0031974
cds.evm.model.scaffold_64.101_evm.model.scaffold_64.102	GO:0031981
cds.evm.model.scaffold_64.101_evm.model.scaffold_64.102	GO:0032774
cds.evm.model.scaffold_64.101_evm.model.scaffold_64.102	GO:0032991
cds.evm.model.scaffold_64.101_evm.model.scaffold_64.102	GO:0033613
cds.evm.model.scaffold_64.101_evm.model.scaffold_64.102	GO:0034622
cds.evm.model.scaffold_64.101_evm.model.scaffold_64.102	GO:0034641
cds.evm.model.scaffold_64.101_evm.model.scaffold_64.102	GO:0034645
cds.evm.model.scaffold_64.101_evm.model.scaffold_64.102	GO:0034654
cds.evm.model.scaffold_64.101_evm.model.scaffold_64.102	GO:0036211
cds.evm.model.scaffold_64.101_evm.model.scaffold_64.102	GO:0043170
cds.evm.model.scaffold_64.101_evm.model.scaffold_64.102	GO:0043226
cds.evm.model.scaffold_64.101_evm.model.scaffold_64.102	GO:0043227
cds.evm.model.scaffold_64.101_evm.model.scaffold_64.102	GO:0043229
cds.evm.model.scaffold_64.101_evm.model.scaffold_64.102	GO:0043231
cds.evm.model.scaffold_64.101_evm.model.scaffold_64.102	GO:0043233
cds.evm.model.scaffold_64.101_evm.model.scaffold_64.102	GO:0043412
cds.evm.model.scaffold_64.101_evm.model.scaffold_64.102	GO:0043543
cds.evm.model.scaffold_64.101_evm.model.scaffold_64.102	GO:0043933
cds.evm.model.scaffold_64.101_evm.model.scaffold_64.102	GO:0043966
cds.evm.model.scaffold_64.101_evm.model.scaffold_64.102	GO:0044085
cds.evm.model.scaffold_64.101_evm.model.scaffold_64.102	GO:0044237
cds.evm.model.scaffold_64.101_evm.model.scaffold_64.102	GO:0044238
cds.evm.model.scaffold_64.101_evm.model.scaffold_64.102	GO:0044249
cds.evm.model.scaffold_64.101_evm.model.scaffold_64.102	GO:0044260
cds.evm.model.scaffold_64.101_evm.model.scaffold_64.102	GO:0044267
cds.evm.model.scaffold_64.101_evm.model.scaffold_64.102	GO:0044271
cds.evm.model.scaffold_64.101_evm.model.scaffold_64.102	GO:0044422
cds.evm.model.scaffold_64.101_evm.model.scaffold_64.102	GO:0044424
cds.evm.model.scaffold_64.101_evm.model.scaffold_64.102	GO:0044428
cds.evm.model.scaffold_64.101_evm.model.scaffold_64.102	GO:0044446
cds.evm.model.scaffold_64.101_evm.model.scaffold_64.102	GO:0044451
cds.evm.model.scaffold_64.101_evm.model.scaffold_64.102	GO:0044464
cds.evm.model.scaffold_64.101_evm.model.scaffold_64.102	GO:0044798
cds.evm.model.scaffold_64.101_evm.model.scaffold_64.102	GO:0046483
cds.evm.model.scaffold_64.101_evm.model.scaffold_64.102	GO:0051123
cds.evm.model.scaffold_64.101_evm.model.scaffold_64.102	GO:0051276
cds.evm.model.scaffold_64.101_evm.model.scaffold_64.102	GO:0055029
cds.evm.model.scaffold_64.101_evm.model.scaffold_64.102	GO:0061695
cds.evm.model.scaffold_64.101_evm.model.scaffold_64.102	GO:0065003
cds.evm.model.scaffold_64.101_evm.model.scaffold_64.102	GO:0065004
cds.evm.model.scaffold_64.101_evm.model.scaffold_64.102	GO:0070013
cds.evm.model.scaffold_64.101_evm.model.scaffold_64.102	GO:0070461
cds.evm.model.scaffold_64.101_evm.model.scaffold_64.102	GO:0070897
cds.evm.model.scaffold_64.101_evm.model.scaffold_64.102	GO:0071704
cds.evm.model.scaffold_64.101_evm.model.scaffold_64.102	GO:0071824
cds.evm.model.scaffold_64.101_evm.model.scaffold_64.102	GO:0071840
cds.evm.model.scaffold_64.101_evm.model.scaffold_64.102	GO:0090304
cds.evm.model.scaffold_64.101_evm.model.scaffold_64.102	GO:0090575
cds.evm.model.scaffold_64.101_evm.model.scaffold_64.102	GO:0097159
cds.evm.model.scaffold_64.101_evm.model.scaffold_64.102	GO:0097659
cds.evm.model.scaffold_64.101_evm.model.scaffold_64.102	GO:1901360
cds.evm.model.scaffold_64.101_evm.model.scaffold_64.102	GO:1901362
cds.evm.model.scaffold_64.101_evm.model.scaffold_64.102	GO:1901363
cds.evm.model.scaffold_64.101_evm.model.scaffold_64.102	GO:1901564
cds.evm.model.scaffold_64.101_evm.model.scaffold_64.102	GO:1901576
cds.evm.model.scaffold_64.101_evm.model.scaffold_64.102	GO:1902493
cds.evm.model.scaffold_64.101_evm.model.scaffold_64.102	GO:1902494
cds.evm.model.scaffold_64.101_evm.model.scaffold_64.102	GO:1905368
cds.evm.model.scaffold_64.101_evm.model.scaffold_64.102	GO:1990234
cds.evm.model.scaffold_184.65	GO:0000228
cds.evm.model.scaffold_184.65	GO:0000785
cds.evm.model.scaffold_184.65	GO:0000790
cds.evm.model.scaffold_184.65	GO:0003674
cds.evm.model.scaffold_184.65	GO:0003676
cds.evm.model.scaffold_184.65	GO:0003677
cds.evm.model.scaffold_184.65	GO:0005488
cds.evm.model.scaffold_184.65	GO:0005575
cds.evm.model.scaffold_184.65	GO:0005622
cds.evm.model.scaffold_184.65	GO:0005623
cds.evm.model.scaffold_184.65	GO:0005634
cds.evm.model.scaffold_184.65	GO:0005694
cds.evm.model.scaffold_184.65	GO:0006325
cds.evm.model.scaffold_184.65	GO:0006342
cds.evm.model.scaffold_184.65	GO:0006355
cds.evm.model.scaffold_184.65	GO:0006996
cds.evm.model.scaffold_184.65	GO:0008150
cds.evm.model.scaffold_184.65	GO:0009889
cds.evm.model.scaffold_184.65	GO:0009890
cds.evm.model.scaffold_184.65	GO:0009892
cds.evm.model.scaffold_184.65	GO:0009987
cds.evm.model.scaffold_184.65	GO:0010468
cds.evm.model.scaffold_184.65	GO:0010556
cds.evm.model.scaffold_184.65	GO:0010558
cds.evm.model.scaffold_184.65	GO:0010605
cds.evm.model.scaffold_184.65	GO:0010629
cds.evm.model.scaffold_184.65	GO:0016043
cds.evm.model.scaffold_184.65	GO:0016458
cds.evm.model.scaffold_184.65	GO:0019219
cds.evm.model.scaffold_184.65	GO:0019222
cds.evm.model.scaffold_184.65	GO:0031323
cds.evm.model.scaffold_184.65	GO:0031324
cds.evm.model.scaffold_184.65	GO:0031326
cds.evm.model.scaffold_184.65	GO:0031327
cds.evm.model.scaffold_184.65	GO:0031974
cds.evm.model.scaffold_184.65	GO:0031981
cds.evm.model.scaffold_184.65	GO:0040029
cds.evm.model.scaffold_184.65	GO:0043226
cds.evm.model.scaffold_184.65	GO:0043227
cds.evm.model.scaffold_184.65	GO:0043228
cds.evm.model.scaffold_184.65	GO:0043229
cds.evm.model.scaffold_184.65	GO:0043231
[truncated: 3,165 more rows]
