# Supplementary material for: Comparative analysis of NF-Y transcription factors in four orchids with expression insights from Gastrodia elata
Source: PeerJ. 2026 Mar 20;14:e21105. doi: 10.7717/peerj.21105 (PMC13105188; doi:10.7717/peerj.21105)
Supplement: Supplemental Information 5 [file peerj-14-21105-s005.xlsx]

## Sheet: Sheet1
Table S5. The FPKM values of GelNFYs
Gene id	Gene name	GY1	LIP1	PE1	GY2	LIP2	PE2	GY3	LIP3	PE3	GY4	LIP4	PE4
Gel005967	GelNFY1	171.213	165.35	140.563	100.713	58.1833	41.4933	120.613	48.9167	43.4967	97.1233	55.0733	48.4167
Gel014681	GelNFY2	60.5567	66.7967	72.06	40.9067	32.2633	25.1567	48.5467	43.88	30.0633	51.2167	31.9367	30.2133
Gel009553	GelNFY3	57.0667	46.3567	39.8067	49.98	18.39	18.3833	54.73	19.1067	17.85	35.4633	22.95	18.5533
Gel011714	GelNFY4	0	0	0	0	0	0	0	0	0	0	0	0
Gel014412	GelNFY5	135.667	193.77	188.903	94.4933	53.66	32.7367	111.017	44.4133	32.45	75.83	41.0533	35.8
Gel014413	GelNFY6	277.11	415.613	385.317	172.66	82.4367	41.1533	219.72	52.47	34.2767	133.407	61.3133	48.2867
Gel014416	GelNFY7	1765.4	2061.21	1616.46	1162.13	206.14	149.537	1683.47	183.957	109.943	970.973	242.913	173.033
Gel019188	GelNFY8	12.9267	8.30667	22.31	11.7667	4.30333	10.9867	12.7267	6.44333	13.3833	22.5167	11.5533	33.86
Gel005020	GelNFY9	0	0	0	0	0	0	0	0	0	0	0	0
Gel005312	GelNFY10	40.4067	36.7333	31.3133	27.7967	18.7633	21.7533	39.1733	18.05	20.5233	33.0767	24.1567	22.2767
Gel000927	GelNFY11	13.8333	16.1667	8.83667	7.36333	5.73	4.20333	7.04333	7.50667	5.56	5.17667	8.72	7.04333
Gel012110	GelNFY12	905.897	804.053	716.063	419.447	96.3333	61.39	563.027	45.43	26.91	249.353	70.01	83.68
Gel003665	GelNFY13	23.5567	21.79	18.96	18.9633	20.5167	19.0067	20.99	18.9233	20.7	16.8833	16.21	16.1233
Gel014176	GelNFY14	1095.9	1198.51	1108.75	728.35	270.347	249.383	871.93	153.87	188.48	406.56	155.373	142.053
Gel011802	GelNFY15	0	1.59333	0	0	0.2	0.423333	0	0	0	0	0.25	0.303333
Gel017829	GelNFY16	12.76	5.27	4.65	8.54333	2.60333	2.83333	5.02	4.84333	4.73	3.71	4.62333	3.55
Gel012785	GelNFY17	9.48667	12.8733	8.76667	8.87333	8.47	11.0067	10.2433	10.3967	11.79	8.59	11.7633	10.3733
Gel005607	GelNFY18	0.153333	0.283333	0.09	0.216667	0.09	0.09	0.03	0.45	0.03	0.38	0.553333	1.56
Gel015312	GelNFY19	25.0533	19.13	18.1467	16.9633	10.9067	9.08	17.18	11.1067	8.64333	23.75	11.7467	9.33667
