# Supplementary material for: Comparative analysis of NF-Y transcription factors in four orchids with expression insights from Gastrodia elata
Source: PeerJ. 2026 Mar 20;14:e21105. doi: 10.7717/peerj.21105 (PMC13105188; doi:10.7717/peerj.21105)
Supplement: Supplemental Information 6 [file peerj-14-21105-s006.xlsx]

## Sheet: Sheet1
Table S6. qRT-PCR primers
Gene ID	Primer(5'to3')	Amplicon length (bp)
GelNFY2-F	TGTGGTGGTTGAGGAGTTGC	103
GelNFY2-R	AGAGGATTTGGACATCTTGCC
GelNFY6-F	ATTCAAACATCCGTTCGCC	94
GelNFY6-R	AACTGGTAAACTTGGTAACGGC
GelNFY14-F	CAAGGCGATGAGCATTATGAA	179
GelNFY14-R	CCTTCAGAAACTGCGTGCTT
GelACT-F	GTTGGTCGTCCCCGTCATA	255
GelACT-R	TCTTTTCCCGATTAGCCTTTG
