# Supplementary material for: Comparative analysis of NF-Y transcription factors in four orchids with expression insights from Gastrodia elata
Source: PeerJ. 2026 Mar 20;14:e21105. doi: 10.7717/peerj.21105 (PMC13105188; doi:10.7717/peerj.21105)
Supplement: Supplemental Information 7 [file peerj-14-21105-s007.xlsx]

## Sheet: Sheet1
Table S7. The cq value of the qPCR
Gene name	S1			S2			S3			S4
	LIP	GY	PE	LIP	GY	PE	LIP	GY	PE	LIP	GY	PE
GelACT	25.6195	26.1372	26.1313	24.0816	25.4682	24.672	26.4292	26.5981	26.2165	26.9483	25.4691	29.9253
	25.4373	26.0398	25.6483	24.3375	25.146	24.5814	26.239	26.5628	26.2975	27.1286	25.3942	29.6403
	25.5856	25.754	25.2875	24.2955	22.0295	24.4064	26.4619	26.1696	26.2584	27.0138	25.5238	29.7122
GelNFY2	27.1173	28.5739	27.9389	30.4845	29.4088	28.3131	28.3652	28.5729	29.7239	24.2088	27.7812	32.563
	27.0525	28.4791	28.1524	30.6168	29.4826	28.3454	28.2815	28.4252	29.8278	25.5272	27.7028	32.4691
	27.0071	28.5362	27.2379	30.5615	29.5328	28.3499	28.2436	28.6608	29.7178	25.2051	27.7544	32.4814
GelNFY6	26.8112	28.491	27.7613	30.3176	29.2026	28.3902	28.275	28.2873	29.8607	26.6738	27.8677	32.2931
	27.1172	28.6064	28.2861	30.2988	29.2669	28.2339	28.2572	28.1435	29.8291	31.0007	27.8634	32.5136
	26.9016	28.0738	27.8376	30.3727	29.3156	28.0846	28.2629	28.3251	29.5243	25.1454	27.7811	32.1741
GelNFY14	30.0446	29.3458	29.9355	32.1501	30.2253	30.336	30.877	30.021	31.3261	27.6892	29.1603	31.5246
	29.8322	29.3798	29.9615	32.5725	29.8795	30.4845	30.9824	29.9858	31.252	30.2697	29.4116	31.9653
	29.6244	29.2979	29.8941	32.2152	30.0659	30.4956	30.4893	29.92	31.5061	30.0745	29.2152	31.3552
