# Supplementary material for: Comparative analysis of NF-Y transcription factors in four orchids with expression insights from Gastrodia elata
Source: PeerJ. 2026 Mar 20;14:e21105. doi: 10.7717/peerj.21105 (PMC13105188; doi:10.7717/peerj.21105)
Supplement: Supplemental Information 8 [file peerj-14-21105-s008.xls]

## Sheet: Sheet1
ITEM TO CHECK	IMPORTANCE	CHECKLIST
EXPERIMENTAL DESIGN
Definition of experimental and control groups	E	Please see Lines 92-98.
Number within each group	E	For RNA-Seq: n = Each sample was set up with three biological replicates but no technical replicates were established. Please see Lines 165-167. For qRT-PCR: Each sample was set up with three biological replicates and three technical replicates. Please see Lines 188-189.
Assay carried out by core lab or investigator's lab?	D	The qRT-PCR assays were performed in the investigator's laboratory.
Acknowledgement of authors' contributions	D	As detailed in the "Acknowledgments" section: Conceptualization Z.-J. L. and S.L.; methodology, A.T.; and X. H.; investigation, X.Z.; writing—original draft preparation, A.T., X.Z. and Z.-J. L.; formal analysis, X.Z. and X. H.; writing—review and editing, Z.-J. L. and S.L. All authors have read and agreed to the published version of the manuscript. Please see Lines 418-421.
SAMPLE
Description	E	Please see Lines 92-98.
Volume/mass of sample processed	D	The total RNA was extracted from approximately 100 mg of fresh floral tissue per sample. Please see Lines 92-98.
Microdissection or macrodissection	E	Macrodissection. Please see Lines 92-98.
Processing procedure	E	Immediately following dissection, the floral organ samples were flash-frozen in liquid nitrogen to preserve RNA integrity. The frozen samples were then stored at -80°C until total RNA extraction was performed. Please see Lines 92-98.
If frozen - how and how quickly?	E	Samples were flash-frozen by immediate immersion in liquid nitrogen following collection and dissection. This process was completed within seconds to minutes of separation from the plant to prevent RNA degradation. Please see Lines 92-98.
If fixed - with what, how quickly?	E	NA
Sample storage conditions and duration (especially for FFPE samples)	E	Please see Lines 92-98.
NUCLEIC ACID EXTRACTION
Procedure and/or instrumentation	E	Total RNA was extracted using the FastPure Plant Total RNA Isolation Kit (Vazyme Biotech Co., Ltd., Nanjing, P.R. China), following the manufacturer's protocol. Please see Lines 173-176.
Name of kit and details of any modifications	E	Kit: FastPure Plant Total RNA Isolation Kit (Vazyme Biotech Co., Ltd., Nanjing, P.R. China). Details of Modifications: The manufacturer's protocol was followed without any modifications. Please see Lines 173-176.
Source of additional reagents used	D	NA
Details of DNase or RNAse treatment	E	The extracted total RNA was treated with DNase I to remove genomic DNA contamination. Please see Lines 173-176.
Contamination assessment (DNA or RNA)	E	Purity was assessed by NanoDrop (A260/A280 ratios 1.8-2.1).Please see Lines 173-176.
Nucleic acid quantification	E	Nucleic acid concentration and purity were quantified using a NanoDrop 2000 spectrophotometer. Please see Lines 173-176.
Instrument and method	E	Instrument: NanoDrop 2000 spectrophotometer (Thermo Fisher Scientific). Method: UV spectrophotometry (absorbance at 260 nm).Please see Lines 173-176.
Purity (A260/A280)	D	The A260/A280 ratios for all RNA samples were between 1.8 and 2.1, confirming high purity and the absence of significant protein contamination. Please see Lines 173-176.
Yield	D	NA
RNA integrity method/instrument	E	Please see Lines 165-169, RNA integrity was assessed using the Agilent 2100 Bioanalyzer system. Please see Lines 173-176.
RIN/RQI or Cq of 3' and 5' transcripts	E	Please see Table S7.
Electrophoresis traces	D	NA
Inhibition testing (Cq dilutions, spike or other)	E	NA
REVERSE TRANSCRIPTION
Complete reaction conditions	E	The reverse transcription was performed using the TransScript® One-Step gDNA Removal and cDNA Synthesis SuperMix (TransGen Biotech) in a 20 μL reaction containing 1 μg total RNA and 10 μL of 2× premix, following the thermal protocol: 42°C for 2 min (gDNA removal), 42°C for 15 min (reverse transcription), and 85°C for 5 sec (enzyme inactivation). Please see Lines 176-179
Amount of RNA and reaction volume	E	1 µg total RNA and 20 µL reaction volume. Please see Lines 176-179
Priming oligonucleotide (if using GSP) and concentration	E	NA
Reverse transcriptase and concentration	E	TransScript® All-in-One First-Strand cDNA Synthesis SuperMix (TransGen Biotech). Please see Lines 176-179
Temperature and time	E	42°C for 2 min (gDNA removal), 42°C for 15 min (reverse transcription), and 85°C for 5 sec (enzyme inactivation). Please see Lines 176-179
Manufacturer of reagents and catalogue numbers	D	TransScript® All-in-One First-Strand cDNA Synthesis SuperMix (TransGen Biotech). Please see Lines 176-179
Cqs with and without RT	D*	Not determined
Storage conditions of cDNA	D	cDNA was stored at −20 °C. Please see Lines 176-179
qPCR TARGET INFORMATION
If multiplex, efficiency and LOD of each assay.	E	NA
Sequence accession number	E	The raw data of transcriptome related to floral organ development in Gastrodia elata have been deposited in the China National GeneBank (CNGB) and are available at http://db.cngb.org/cnsa/project/CNP0008391_a3f5f218/reviewlink/
Location of amplicon	D	NA
Amplicon length	E	Please see Table S6.
In silico specificity screen (BLAST, etc)	E	NCBI Primer-BLAST. Please see Lines 179-183
Pseudogenes, retropseudogenes or other homologs?	D	No
Sequence alignment	D	NA
Secondary structure analysis of amplicon	D	NA
Location of each primer by exon or intron (if applicable)	E	NA
What splice variants are targeted?	E	NA
qPCR OLIGONUCLEOTIDES
Primer sequences	E	Please see Table S6.
RTPrimerDB Identification Number	D	NA
Probe sequences	D**	NA
Location and identity of any modifications	E	NA
Manufacturer of oligonucleotides	D	NA
Purification method	D	NA
qPCR PROTOCOL
Complete reaction conditions	E	The qPCR reaction was performed using ChamQ Universal SYBR qPCR Master Mix (Vazyme) in a 20 μL system containing 10 μL 2× Master Mix, 0.4 μL of each primer (10 μM), 2 μL cDNA template, and 7.2 μL nuclease-free water, with the thermal cycling protocol: 94°C for 30 s , 40 cycles of 94°C for 5 s , 60°C for 15 s and 72°C for 10s, followed by melt curve analysis. Please see Lines 183-187.
Reaction volume and amount of cDNA/DNA	E	2 μL. Please see Lines 183-187.
Primer, (probe), Mg++ and dNTP concentrations	E	NA
Polymerase identity and concentration	E	NA
Buffer/kit identity and manufacturer	E	ChamQ Universal SYBR qPCR Master Mix (Vazyme, Nanjing). Please see Lines 183-187.
Exact chemical constitution of the buffer	D	10 μL 2× Master Mix, 0.4 μL of each primer (10 μM), 2 μL cDNA template, and 7.2 μL nuclease-free water
Additives (SYBR Green I, DMSO, etc.)	E	SYBR Green I. Please see Lines 183-187.
Manufacturer of plates/tubes and catalog number	D	Please see Lines 183-187. CFX96 Real-Time PCR (Biorad, USA) with the ChamQ Blue Universal SYBR qPCR Master Mix (Nanjing Vazyme Biotech Co., Ltd., Nanjing, China)
Complete thermocycling parameters	E	94°C for 30 s , 40 cycles of 94°C for 5 s , 60°C for 15 s and 72°C for 10s, followed by melt curve analysis. Please see Lines 183-187.
Reaction setup (manual/robotic)	D	NA
Manufacturer of qPCR instrument	E	Please see Lines 174-176. The qPCR instrument manufacturer is Bio-Rad, using the CFX96 Touch Real-Time PCR system. Please see Lines 183-187.
qPCR VALIDATION
Evidence of optimisation (from gradients)	D	NA
Specificity (gel, sequence, melt, or digest)	E	Single peaks in the melt curves confirmed primer specificity. Please see Lines 183-187.
For SYBR Green I, Cq of the NTC	E	greater than 35. Please see Lines 183-187.
Standard curves with slope and y-intercept	E	NA
PCR efficiency calculated from slope	E	NA
Confidence interval for PCR efficiency or standard error	D	NA
r2 of standard curve	E	NA
Linear dynamic range	E	NA
Cq variation at lower limit	E	NA
Confidence intervals throughout range	D	NA
Evidence for limit of detection	E	NA
If multiplex, efficiency and LOD of each assay.	E	NA
DATA ANALYSIS
qPCR analysis program (source, version)	E	Bio-Rad CFX Maestro software (version 2.3). Please see Lines 183-188.
Cq method determination	E	Using the automatically set single fluorescence threshold. Please see Lines 183-188.
Outlier identification and disposition	E	Cq values deviating more than three standard deviations from the mean, Such samples were retested. Please see Lines 183-188.
Results of NTCs	E	Cq values either undetectable or greater than 35. Please see Lines 183-188.
Justification of number and choice of reference genes	E	The GelAct (Gel003815) as the reference gene.
Description of normalisation method	E	The comparative Ct method.The S1 stage serving as the control group, and other stages as the experimental group for analysis. Please see Lines 183-188.
Number and concordance of biological replicates	D	three independent biological replicates. Please see Lines 188-189.
Number and stage (RT or qPCR) of technical replicates	E	three technical replicates. Please see Lines 188-189.
Repeatability (intra-assay variation)	E	NA
Reproducibility (inter-assay variation, %CV)	D	NA
Power analysis	D	NA
Statistical methods for result significance	E	The data were analysed with one-way ANOVA with P<0.05 indicating significant differences. Please see Lines 188-189.
Software (source, version)	E	CFX Maestro Software for CFX Real-Time PCR Instruments. Please see Lines 188-189.
Cq or raw data submission using RDML	D	Please see Table S7.
Table 1. MIQE checklist for authors, reviewers and editors. All essential information (E) must be submitted with the manuscript. Desirable
information (D) should be submitted if available. If using primers obtained from RTPrimerDB, information on qPCR target, oligonucleotides,
protocols and validation is available from that source.
*: Assessing the absence of DNA using a no RT assay is essential when first extracting RNA. Once the sample has been validated as
RDNA-free, inclusion of a no-RT control is desirable, but no longer essential.
**: Disclosure of the probe sequence is highly desirable and strongly encouraged. However, since not all commercial pre-designed assay
vendors provide this information, it cannot be an essential requirement. Use of such assays is advised against.
